# Supplementary material for: Potential application of pig (Sus scrofa domestica) skin peptide-iron chelates in the treatment of iron deficiency anemia and regulation of intestinal flora metabolism
Source: Front Nutr. 2025 Jun 13;12:1553668. doi: 10.3389/fnut.2025.1553668 (PMC12202399; doi:10.3389/fnut.2025.1553668)
Supplement: Supplementary file 1 [file Table_1.xlsx]

## Sheet: Figure.1
(A) UV-Vis spectrum				(B) FTIR spectrum				(C) Particle size distribution				(D) Zeta potential			(E-H) SEM
Numberwave	PSP	PSP-Fe		Wavenumber	PSP	PSP-Fe		Size	PSP	PSP-Fe		PSP	PSP-Fe		PSP	PSP-Fe
200	1.19	1.323		401	92.3	100		0.4	0	0		21.7	2.17
201	1.191	1.325		402	92.3	100		0.463	0	0		22.7	2.46
202	1.19	1.326		402	92.3	99.9		0.536	0	0		23.1	2.84
203	1.193	1.331		403	92.3	99.9		0.621	0	0
204	1.19	1.338		403	92.2	99.9		0.719	0	0
205	1.193	1.341		404	92.2	99.8		0.833	0	0
206	1.195	1.345		404	92.2	99.8		0.965	0	0
207	1.2	1.349		404	92.2	99.8		1.117	0	0
208	1.201	1.35		405	92.2	99.7		1.294	0	0
209	1.204	1.354		405	92.2	99.7		1.499	0	0
210	1.204	1.357		406	92.1	99.6		1.736	0	0
211	1.207	1.36		406	92.1	99.6		2.01	0	0
212	1.21	1.364		407	92	99.5		2.328	0	0
213	1.212	1.369		407	92	99.5		2.696	0	0
214	1.215	1.373		408	91.9	99.4		3.122	0	0
215	1.218	1.378		408	91.8	99.4		3.615	0	0
216	1.218	1.381		409	91.8	99.3		4.187	0	0
217	1.215	1.386		409	91.7	99.2		4.849	0	0
218	1.212	1.39		410	91.6	99.2		5.615	0	0
219	1.21	1.395		410	91.6	99.1		6.503	0	0
220	1.206	1.4		411	91.5	99		7.531	0	0
221	1.202	1.404		411	91.5	98.9		8.721	0	0
222	1.199	1.407		412	91.4	98.8		10.1	0	0
223	1.195	1.412		412	91.3	98.8		11.696	0	0
224	1.188	1.413		413	91.2	98.7		13.545	0	0
225	1.182	1.416		413	91.2	98.6		15.686	0	0
226	1.176	1.42		414	91.1	98.5		18.166	0	0
227	1.17	1.425		414	91	98.4		21.037	0	0
228	1.164	1.428		415	90.9	98.3		24.363	0	0
229	1.158	1.434		415	90.8	98.2		28.214	0	0
230	1.154	1.438		416	90.7	98.1		32.674	0	0
231	1.15	1.443		416	90.6	98		37.84	0	0
232	1.147	1.445		417	90.5	97.9		43.821	0	0
233	1.145	1.449		417	90.4	97.8		50.748	0	0
234	1.144	1.453		418	90.3	97.7		58.771	0	0
235	1.142	1.456		418	90.3	97.6		68.061	0	0
236	1.139	1.459		418	90.2	97.5		78.82	0	0
237	1.134	1.462		419	90.1	97.4		91.28	0	0
238	1.129	1.465		419	90	97.3		105.709	0	0
239	1.122	1.467		420	89.9	97.3		122.42	0	0
240	1.112	1.469		420	89.9	97.2		141.772	0	0
241	1.102	1.471		421	89.8	97.2		164.183	0	0
242	1.089	1.474		421	89.8	97.1		190.137	0	0
243	1.074	1.477		422	89.8	97.1		220.194	0.673	0
244	1.058	1.481		422	89.8	97.1		255.002	6.336	0
245	1.042	1.484		423	89.7	97.1		295.312	14.624	0
246	1.027	1.487		423	89.7	97.1		341.995	21.218	0
247	1.012	1.489		424	89.7	97.1		396.058	22.877	0
248	0.999	1.493		424	89.7	97.1		458.666	18.928	0
249	0.986	1.495		425	89.7	97.1		531.172	11.392	0.6
250	0.975	1.498		425	89.6	97		615.139	3.951	6.392
251	0.966	1.502		426	89.6	97		712.379	0	14.956
252	0.957	1.504		426	89.6	97		824.992	0	21.705
253	0.949	1.506		427	89.6	97		955.406	0	23.19
254	0.942	1.509		427	89.6	97		1106.43	0	18.798
255	0.937	1.511		428	89.5	97		1281.34	0	10.877
256	0.931	1.513		428	89.5	97		1483.89	0	3.482
257	0.927	1.516		429	89.6	97		1718.47	0	0
258	0.924	1.519		429	89.6	97.1		1990.12	0	0
259	0.921	1.52		430	89.6	97.1		2304.72	0	0
260	0.918	1.523		430	89.6	97.2		2669.04	0	0
261	0.916	1.524		431	89.7	97.2		3090.96	0	0
262	0.914	1.526		431	89.7	97.2		3579.58	0	0
263	0.912	1.528		431	89.7	97.2		4145.44	0	0
264	0.91	1.529		432	89.7	97.3		4800.75	0	0
265	0.908	1.53		432	89.7	97.2		5559.64	0	0
266	0.905	1.532		433	89.7	97.2		6438.51	0	0
267	0.902	1.534		433	89.7	97.2		7456.3	0	0
268	0.9	1.535		434	89.7	97.2		8634.99	0	0
269	0.898	1.536		434	89.7	97.1		10000	0	0
270	0.896	1.536		435	89.7	97.1
271	0.893	1.537		435	89.7	97
272	0.892	1.537		436	89.7	97
273	0.89	1.539		436	89.6	96.9
274	0.888	1.539		437	89.6	96.9
275	0.887	1.54		437	89.6	96.9
276	0.885	1.541		438	89.6	96.8
277	0.883	1.542		438	89.6	96.8
278	0.881	1.542		439	89.5	96.8
279	0.878	1.542		439	89.5	96.7
280	0.875	1.543		440	89.5	96.7
281	0.871	1.543		440	89.5	96.7
282	0.867	1.543		441	89.4	96.6
283	0.862	1.543		441	89.4	96.6
284	0.855	1.544		442	89.4	96.6
285	0.846	1.542		442	89.4	96.5
286	0.835	1.542		443	89.3	96.5
287	0.823	1.542		443	89.3	96.5
288	0.81	1.541		444	89.3	96.5
289	0.795	1.541		444	89.3	96.5
290	0.779	1.542		445	89.3	96.5
291	0.761	1.542		445	89.3	96.5
292	0.744	1.541		445	89.3	96.4
293	0.727	1.54		446	89.3	96.4
294	0.711	1.539		446	89.2	96.4
295	0.696	1.538		447	89.2	96.4
296	0.682	1.536		447	89.2	96.4
297	0.669	1.536		448	89.2	96.4
298	0.657	1.535		448	89.2	96.4
299	0.646	1.536		449	89.2	96.4
300	0.636	1.534		449	89.2	96.3
301	0.626	1.533		450	89.2	96.3
302	0.617	1.532		450	89.2	96.3
303	0.608	1.531		451	89.2	96.3
304	0.6	1.53		451	89.1	96.2
305	0.592	1.528		452	89.1	96.2
306	0.585	1.528		452	89.1	96.2
307	0.579	1.527		453	89.1	96.2
308	0.572	1.527		453	89.1	96.1
309	0.565	1.524		454	89	96.1
310	0.559	1.524		454	89	96.1
311	0.552	1.523		455	89	96.1
312	0.546	1.522		455	88.9	96
313	0.54	1.521		456	88.9	96
314	0.534	1.52		456	88.8	96
315	0.527	1.519		457	88.8	95.9
316	0.521	1.518		457	88.7	95.9
317	0.514	1.517		458	88.7	95.8
318	0.507	1.516		458	88.6	95.8
319	0.5	1.516		458	88.6	95.8
320	0.494	1.515		459	88.5	95.7
321	0.488	1.514		459	88.5	95.7
322	0.482	1.513		460	88.5	95.6
323	0.476	1.512		460	88.4	95.6
324	0.47	1.511		461	88.4	95.6
325	0.464	1.51		461	88.4	95.6
326	0.458	1.508		462	88.3	95.5
327	0.452	1.508		462	88.3	95.5
328	0.447	1.506		463	88.3	95.5
329	0.442	1.504		463	88.2	95.4
330	0.436	1.503		464	88.2	95.4
331	0.431	1.501		464	88.2	95.4
332	0.426	1.5		465	88.1	95.3
333	0.421	1.499		465	88.1	95.3
334	0.416	1.498		466	88.1	95.3
335	0.411	1.496		466	88.1	95.2
336	0.407	1.495		467	88	95.2
337	0.403	1.493		467	88	95.2
338	0.398	1.491		468	88	95.2
339	0.394	1.49		468	88	95.2
340	0.39	1.488		469	87.9	95.2
341	0.386	1.487		469	87.9	95.1
342	0.382	1.485		470	87.9	95.1
343	0.378	1.483		470	87.9	95.1
344	0.374	1.48		471	87.9	95.1
345	0.37	1.479		471	87.8	95.1
346	0.366	1.476		472	87.8	95
347	0.362	1.474		472	87.8	95
348	0.359	1.472		472	87.7	95
349	0.356	1.47		473	87.7	95
350	0.352	1.466		473	87.7	94.9
351	0.35	1.463		474	87.6	94.9
352	0.346	1.459		474	87.6	94.9
353	0.343	1.455		475	87.5	94.9
354	0.34	1.451		475	87.5	94.8
355	0.337	1.447		476	87.4	94.8
356	0.334	1.444		476	87.4	94.8
357	0.331	1.44		477	87.4	94.7
358	0.329	1.436		477	87.3	94.7
359	0.326	1.429		478	87.3	94.7
360	0.323	1.424		478	87.2	94.7
361	0.32	1.417		479	87.1	94.6
362	0.317	1.411		479	87.1	94.6
363	0.314	1.405		480	87	94.6
364	0.312	1.399		480	87	94.6
365	0.31	1.393		481	86.9	94.6
366	0.307	1.387		481	86.8	94.6
367	0.305	1.381		482	86.8	94.5
368	0.303	1.374		482	86.7	94.5
369	0.301	1.367		483	86.7	94.5
370	0.299	1.36		483	86.6	94.5
371	0.296	1.352		484	86.6	94.4
372	0.294	1.344		484	86.5	94.4
373	0.292	1.337		485	86.5	94.4
374	0.289	1.329		485	86.4	94.4
375	0.287	1.321		485	86.4	94.3
376	0.285	1.313		486	86.3	94.3
377	0.283	1.305		486	86.3	94.3
378	0.28	1.296		487	86.3	94.3
379	0.278	1.289		487	86.2	94.2
380	0.276	1.28		488	86.2	94.2
381	0.274	1.273		488	86.1	94.2
382	0.272	1.265		489	86.1	94.2
383	0.27	1.258		489	86.1	94.2
384	0.268	1.251		490	86	94.1
385	0.265	1.243		490	86	94.1
386	0.263	1.235		491	86	94.1
387	0.261	1.228		491	85.9	94.1
388	0.259	1.22		492	85.9	94.1
389	0.257	1.213		492	85.9	94.1
390	0.255	1.206		493	85.8	94.1
391	0.253	1.199		493	85.8	94.1
392	0.25	1.191		494	85.8	94
393	0.249	1.184		494	85.7	94
394	0.246	1.177		495	85.7	94
395	0.244	1.17		495	85.6	94
396	0.242	1.164		496	85.6	94
397	0.24	1.157		496	85.6	94
398	0.238	1.151		497	85.5	94
399	0.236	1.145		497	85.5	94
400	0.234	1.139		498	85.4	93.9
401	0.232	1.133		498	85.4	93.9
402	0.23	1.127		499	85.3	93.9
403	0.228	1.122		499	85.3	93.9
404	0.226	1.116		499	85.3	93.9
405	0.225	1.111		500	85.2	93.9
406	0.223	1.106		500	85.2	93.9
407	0.221	1.102		501	85.1	93.9
408	0.219	1.097		501	85.1	93.9
409	0.218	1.092		502	85.1	93.9
410	0.216	1.088		502	85	93.9
411	0.215	1.083		503	85	93.9
412	0.213	1.078		503	84.9	93.9
413	0.211	1.073		504	84.9	93.9
414	0.21	1.068		504	84.8	93.9
415	0.208	1.063		505	84.8	93.9
416	0.206	1.058		505	84.8	93.8
417	0.204	1.052		506	84.7	93.8
418	0.202	1.047		506	84.7	93.8
419	0.2	1.041		507	84.6	93.8
420	0.198	1.036		507	84.6	93.8
421	0.195	1.03		508	84.5	93.8
422	0.193	1.025		508	84.5	93.8
423	0.191	1.019		509	84.5	93.8
424	0.189	1.014		509	84.4	93.8
425	0.187	1.009		510	84.4	93.8
426	0.185	1.003		510	84.4	93.8
427	0.183	0.998		511	84.4	93.9
428	0.181	0.992		511	84.4	93.9
429	0.179	0.987		512	84.3	93.9
430	0.178	0.982		512	84.3	93.9
431	0.176	0.978		512	84.3	93.9
432	0.174	0.973		513	84.3	93.9
433	0.172	0.969		513	84.3	93.9
434	0.171	0.965		514	84.3	93.9
435	0.169	0.961		514	84.2	93.9
436	0.167	0.957		515	84.2	93.9
437	0.166	0.953		515	84.2	93.9
438	0.164	0.95		516	84.2	93.9
439	0.163	0.947		516	84.1	93.9
440	0.161	0.944		517	84.1	93.9
441	0.16	0.941		517	84.1	93.9
442	0.158	0.939		518	84	94
443	0.157	0.937		518	84	94
444	0.155	0.935		519	84	94
445	0.154	0.933		519	84	94
446	0.153	0.932		520	83.9	94
447	0.151	0.93		520	83.9	94
448	0.15	0.929		521	83.9	94
449	0.149	0.928		521	83.8	94
450	0.147	0.926		522	83.8	94
451	0.146	0.925		522	83.8	94
452	0.145	0.924		523	83.7	94
453	0.143	0.923		523	83.7	94.1
454	0.142	0.922		524	83.7	94.1
455	0.141	0.922		524	83.6	94.1
456	0.14	0.921		525	83.6	94.1
457	0.138	0.921		525	83.6	94.1
458	0.137	0.92		526	83.5	94.1
459	0.136	0.92		526	83.5	94.1
460	0.135	0.919		526	83.5	94.2
461	0.134	0.919		527	83.4	94.2
462	0.132	0.919		527	83.4	94.2
463	0.131	0.918		528	83.4	94.2
464	0.13	0.918		528	83.3	94.2
465	0.129	0.917		529	83.3	94.2
466	0.128	0.917		529	83.3	94.2
467	0.127	0.916		530	83.2	94.2
468	0.126	0.916		530	83.2	94.3
469	0.125	0.915		531	83.2	94.3
470	0.124	0.915		531	83.1	94.3
471	0.122	0.914		532	83.1	94.3
472	0.121	0.913		532	83.1	94.3
473	0.12	0.912		533	83.1	94.3
474	0.119	0.911		533	83	94.3
475	0.118	0.91		534	83	94.3
476	0.117	0.909		534	83	94.3
477	0.116	0.908		535	83	94.4
478	0.115	0.907		535	83	94.4
479	0.114	0.906		536	83	94.4
480	0.113	0.905		536	82.9	94.4
481	0.112	0.903		537	82.9	94.4
482	0.111	0.902		537	82.9	94.4
483	0.11	0.901		538	82.9	94.4
484	0.109	0.9		538	82.9	94.4
485	0.108	0.899		539	82.9	94.4
486	0.107	0.898		539	82.9	94.4
487	0.106	0.897		539	82.8	94.4
488	0.105	0.896		540	82.8	94.4
489	0.104	0.895		540	82.8	94.4
490	0.104	0.894		541	82.8	94.4
491	0.103	0.893		541	82.8	94.4
492	0.102	0.892		542	82.7	94.3
493	0.101	0.891		542	82.7	94.3
494	0.1	0.89		543	82.7	94.3
495	0.099	0.889		543	82.7	94.3
496	0.098	0.889		544	82.7	94.3
497	0.097	0.888		544	82.6	94.3
498	0.096	0.887		545	82.6	94.3
499	0.095	0.887		545	82.6	94.3
500	0.094	0.886		546	82.6	94.3
501	0.093	0.885		546	82.5	94.3
502	0.092	0.885		547	82.5	94.3
503	0.092	0.884		547	82.5	94.3
504	0.091	0.883		548	82.4	94.3
505	0.09	0.883		548	82.4	94.2
506	0.089	0.882		549	82.4	94.2
507	0.088	0.882		549	82.3	94.2
508	0.087	0.881		550	82.3	94.2
509	0.086	0.881		550	82.3	94.2
510	0.086	0.88		551	82.2	94.2
511	0.085	0.88		551	82.2	94.1
512	0.084	0.879		552	82.1	94.1
513	0.083	0.879		552	82.1	94.1
514	0.083	0.878		553	82.1	94.1
515	0.082	0.877		553	82	94.1
516	0.081	0.877		553	82	94.1
517	0.08	0.877		554	82	94.1
518	0.08	0.877		554	82	94
519	0.079	0.876		555	81.9	94
520	0.078	0.876		555	81.9	94
521	0.077	0.875		556	81.9	94
522	0.077	0.875		556	81.8	94
523	0.076	0.874		557	81.8	94
524	0.075	0.874		557	81.8	94
525	0.075	0.874		558	81.8	94
526	0.074	0.873		558	81.7	93.9
527	0.074	0.873		559	81.7	93.9
528	0.073	0.873		559	81.7	93.9
529	0.072	0.872		560	81.7	93.9
530	0.071	0.872		560	81.7	93.9
531	0.071	0.871		561	81.7	93.9
532	0.07	0.871		561	81.7	93.9
533	0.07	0.87		562	81.7	93.9
534	0.069	0.87		562	81.6	93.9
535	0.069	0.87		563	81.6	93.9
536	0.068	0.869		563	81.6	93.8
537	0.068	0.869		564	81.6	93.8
538	0.067	0.869		564	81.6	93.8
539	0.066	0.868		565	81.6	93.8
540	0.065	0.868		565	81.6	93.8
541	0.065	0.867		566	81.6	93.8
542	0.064	0.867		566	81.6	93.8
543	0.064	0.866		566	81.6	93.8
544	0.063	0.866		567	81.6	93.8
545	0.063	0.865		567	81.6	93.8
546	0.062	0.865		568	81.6	93.8
547	0.062	0.864		568	81.6	93.8
548	0.061	0.864		569	81.6	93.8
549	0.061	0.863		569	81.6	93.8
550	0.06	0.862		570	81.6	93.8
551	0.059	0.862		570	81.6	93.8
552	0.059	0.861		571	81.6	93.8
553	0.058	0.861		571	81.6	93.7
554	0.058	0.86		572	81.6	93.7
555	0.057	0.86		572	81.6	93.7
556	0.057	0.859		573	81.6	93.7
557	0.057	0.858		573	81.6	93.7
558	0.056	0.858		574	81.6	93.7
559	0.055	0.857		574	81.6	93.7
560	0.055	0.856		575	81.6	93.7
561	0.054	0.855		575	81.6	93.7
562	0.054	0.855		576	81.6	93.7
563	0.053	0.854		576	81.6	93.7
564	0.053	0.854		577	81.6	93.6
565	0.052	0.853		577	81.6	93.6
566	0.052	0.852		578	81.6	93.6
567	0.052	0.852		578	81.6	93.6
568	0.051	0.851		579	81.6	93.6
569	0.051	0.85		579	81.6	93.6
570	0.05	0.85		580	81.6	93.6
571	0.05	0.849		580	81.6	93.6
572	0.049	0.848		580	81.6	93.6
573	0.049	0.848		581	81.6	93.5
574	0.049	0.847		581	81.6	93.5
575	0.048	0.846		582	81.6	93.5
576	0.048	0.845		582	81.6	93.5
577	0.047	0.844		583	81.6	93.5
578	0.047	0.843		583	81.6	93.5
579	0.046	0.842		584	81.6	93.5
580	0.046	0.842		584	81.7	93.5
581	0.046	0.841		585	81.7	93.5
582	0.045	0.84		585	81.7	93.5
583	0.045	0.839		586	81.7	93.5
584	0.045	0.838		586	81.7	93.5
585	0.044	0.837		587	81.7	93.4
586	0.044	0.836		587	81.7	93.4
587	0.043	0.835		588	81.7	93.4
588	0.043	0.834		588	81.7	93.4
589	0.042	0.833		589	81.7	93.4
590	0.042	0.833		589	81.7	93.4
591	0.041	0.832		590	81.7	93.4
592	0.041	0.831		590	81.7	93.4
593	0.041	0.83		591	81.7	93.4
594	0.04	0.83		591	81.7	93.4
595	0.04	0.829		592	81.7	93.4
596	0.04	0.828		592	81.7	93.4
597	0.039	0.828		593	81.7	93.4
598	0.039	0.826		593	81.7	93.4
599	0.039	0.826		593	81.7	93.4
600	0.038	0.825		594	81.7	93.4
601	0.038	0.824		594	81.7	93.4
602	0.038	0.823		595	81.7	93.4
603	0.037	0.822		595	81.7	93.4
604	0.037	0.821		596	81.7	93.4
605	0.037	0.82		596	81.7	93.4
606	0.036	0.819		597	81.7	93.4
607	0.036	0.818		597	81.7	93.4
608	0.036	0.817		598	81.7	93.4
609	0.036	0.816		598	81.7	93.4
610	0.035	0.815		599	81.7	93.4
611	0.035	0.814		599	81.7	93.4
612	0.035	0.813		600	81.7	93.4
613	0.034	0.812		600	81.7	93.4
614	0.034	0.811		601	81.7	93.4
615	0.034	0.81		601	81.7	93.4
616	0.034	0.809		602	81.7	93.4
617	0.033	0.808		602	81.7	93.4
618	0.033	0.807		603	81.7	93.4
619	0.033	0.806		603	81.7	93.4
620	0.033	0.805		604	81.8	93.4
621	0.033	0.804		604	81.8	93.4
622	0.033	0.802		605	81.8	93.4
623	0.032	0.801		605	81.8	93.4
624	0.032	0.8		606	81.8	93.4
625	0.032	0.799		606	81.8	93.4
626	0.031	0.798		607	81.8	93.4
627	0.031	0.797		607	81.9	93.4
628	0.031	0.795		607	81.9	93.4
629	0.031	0.794		608	81.9	93.4
630	0.031	0.793		608	81.9	93.4
631	0.03	0.792		609	82	93.4
632	0.03	0.791		609	82	93.4
633	0.03	0.79		610	82	93.5
634	0.03	0.789		610	82	93.5
635	0.029	0.787		611	82.1	93.5
636	0.029	0.786		611	82.1	93.5
637	0.029	0.785		612	82.1	93.5
638	0.029	0.784		612	82.1	93.5
639	0.029	0.782		613	82.2	93.5
640	0.028	0.781		613	82.2	93.5
641	0.028	0.78		614	82.2	93.5
642	0.028	0.779		614	82.2	93.5
643	0.028	0.778		615	82.3	93.5
644	0.027	0.776		615	82.3	93.5
645	0.027	0.775		616	82.3	93.5
646	0.027	0.774		616	82.3	93.5
647	0.027	0.772		617	82.3	93.5
648	0.027	0.771		617	82.4	93.5
649	0.027	0.77		618	82.4	93.6
650	0.026	0.769		618	82.4	93.6
651	0.026	0.767		619	82.4	93.6
652	0.026	0.766		619	82.5	93.6
653	0.026	0.764		620	82.5	93.6
654	0.026	0.763		620	82.5	93.6
655	0.026	0.761		620	82.5	93.6
656	0.025	0.76		621	82.5	93.6
657	0.025	0.758		621	82.6	93.6
658	0.025	0.757		622	82.6	93.6
659	0.025	0.755		622	82.6	93.6
660	0.024	0.754		623	82.6	93.7
661	0.024	0.753		623	82.6	93.7
662	0.024	0.752		624	82.7	93.7
663	0.024	0.751		624	82.7	93.7
664	0.024	0.75		625	82.7	93.7
665	0.024	0.749		625	82.7	93.7
666	0.024	0.748		626	82.7	93.7
667	0.023	0.747		626	82.8	93.7
668	0.023	0.746		627	82.8	93.7
669	0.023	0.744		627	82.8	93.7
670	0.023	0.743		628	82.8	93.7
671	0.023	0.742		628	82.8	93.7
672	0.023	0.74		629	82.8	93.7
673	0.023	0.739		629	82.9	93.7
674	0.023	0.737		630	82.9	93.8
675	0.022	0.736		630	82.9	93.8
676	0.022	0.734		631	82.9	93.8
677	0.022	0.733		631	83	93.8
678	0.022	0.731		632	83	93.8
679	0.022	0.73		632	83	93.8
680	0.022	0.728		633	83	93.8
681	0.022	0.727		633	83.1	93.9
682	0.022	0.725		634	83.1	93.9
683	0.021	0.724		634	83.1	93.9
684	0.021	0.722		634	83.1	93.9
685	0.021	0.721		635	83.2	93.9
686	0.021	0.719		635	83.2	93.9
687	0.021	0.718		636	83.2	93.9
688	0.021	0.716		636	83.2	93.9
689	0.02	0.715		637	83.3	94
690	0.02	0.713		637	83.3	94
691	0.02	0.712		638	83.3	94
692	0.02	0.71		638	83.3	94
693	0.02	0.709		639	83.3	94
694	0.02	0.707		639	83.4	94
695	0.02	0.706		640	83.4	94
696	0.02	0.705		640	83.4	94.1
697	0.02	0.703		641	83.4	94.1
698	0.02	0.701		641	83.5	94.1
699	0.02	0.7		642	83.5	94.1
700	0.019	0.698		642	83.5	94.1
701	0.019	0.696		643	83.5	94.1
702	0.019	0.695		643	83.5	94.1
703	0.019	0.693		644	83.6	94.2
704	0.019	0.692		644	83.6	94.2
705	0.019	0.69		645	83.6	94.2
706	0.019	0.689		645	83.6	94.2
707	0.019	0.687		646	83.6	94.2
708	0.019	0.686		646	83.7	94.2
709	0.019	0.684		647	83.7	94.2
710	0.019	0.683		647	83.7	94.2
711	0.018	0.681		647	83.7	94.2
712	0.018	0.68		648	83.7	94.2
713	0.018	0.679		648	83.7	94.2
714	0.018	0.677		649	83.8	94.2
715	0.018	0.676		649	83.8	94.2
716	0.018	0.675		650	83.8	94.2
717	0.018	0.673		650	83.8	94.2
718	0.018	0.672		651	83.8	94.2
719	0.018	0.671		651	83.8	94.2
720	0.018	0.67		652	83.8	94.2
721	0.018	0.668		652	83.8	94.2
722	0.018	0.667		653	83.8	94.2
723	0.018	0.666		653	83.8	94.2
724	0.018	0.665		654	83.8	94.2
725	0.018	0.663		654	83.9	94.2
726	0.018	0.662		655	83.9	94.2
727	0.018	0.661		655	83.9	94.2
728	0.018	0.659		656	83.9	94.2
729	0.018	0.658		656	83.9	94.2
730	0.018	0.657		657	83.9	94.2
731	0.018	0.655		657	83.9	94.2
732	0.018	0.654		658	83.9	94.2
733	0.018	0.652		658	83.9	94.2
734	0.018	0.651		659	83.9	94.2
735	0.018	0.649		659	83.9	94.2
736	0.018	0.648		660	83.9	94.2
737	0.018	0.646		660	84	94.3
738	0.018	0.645		660	84	94.3
739	0.018	0.643		661	84	94.3
740	0.018	0.641		661	84	94.3
741	0.018	0.64		662	84	94.3
742	0.018	0.638		662	84	94.3
743	0.017	0.636		663	84.1	94.4
744	0.017	0.635		663	84.1	94.4
745	0.017	0.633		664	84.1	94.4
746	0.017	0.632		664	84.1	94.4
747	0.017	0.63		665	84.2	94.4
748	0.017	0.628		665	84.2	94.4
749	0.017	0.627		666	84.2	94.5
750	0.017	0.625		666	84.3	94.5
751	0.017	0.623		667	84.3	94.5
752	0.017	0.622		667	84.3	94.5
753	0.017	0.62		668	84.4	94.5
754	0.017	0.619		668	84.4	94.5
755	0.017	0.617		669	84.4	94.5
756	0.017	0.615		669	84.5	94.6
757	0.017	0.614		670	84.5	94.6
758	0.016	0.612		670	84.6	94.6
759	0.016	0.61		671	84.6	94.6
760	0.016	0.608		671	84.6	94.6
761	0.016	0.607		672	84.7	94.6
762	0.016	0.605		672	84.7	94.6
763	0.016	0.603		673	84.8	94.6
764	0.016	0.602		673	84.8	94.6
765	0.016	0.6		674	84.9	94.6
766	0.016	0.598		674	84.9	94.6
767	0.016	0.597		674	84.9	94.6
768	0.016	0.595		675	85	94.6
769	0.016	0.593		675	85	94.6
770	0.016	0.592		676	85.1	94.6
771	0.016	0.59		676	85.1	94.6
772	0.016	0.588		677	85.1	94.6
773	0.016	0.587		677	85.2	94.6
774	0.016	0.585		678	85.2	94.6
775	0.016	0.583		678	85.3	94.6
776	0.016	0.582		679	85.3	94.6
777	0.016	0.58		679	85.3	94.6
778	0.016	0.578		680	85.4	94.6
779	0.016	0.577		680	85.4	94.6
780	0.016	0.575		681	85.4	94.6
781	0.015	0.573		681	85.5	94.6
782	0.015	0.572		682	85.5	94.6
783	0.015	0.57		682	85.6	94.6
784	0.015	0.568		683	85.6	94.6
785	0.015	0.567		683	85.6	94.6
786	0.015	0.565		684	85.6	94.6
787	0.015	0.564		684	85.7	94.7
788	0.015	0.562		685	85.7	94.7
789	0.015	0.56		685	85.7	94.7
790	0.015	0.559		686	85.8	94.7
791	0.015	0.557		686	85.8	94.7
792	0.015	0.555		687	85.8	94.7
793	0.015	0.554		687	85.8	94.7
794	0.015	0.552		687	85.9	94.7
795	0.015	0.55		688	85.9	94.7
796	0.015	0.549		688	85.9	94.7
797	0.015	0.547		689	85.9	94.7
798	0.015	0.546		689	86	94.8
799	0.015	0.545		690	86	94.8
800	0.015	0.544		690	86	94.8
				691	86	94.8
				691	86	94.8
				692	86.1	94.8
				692	86.1	94.8
				693	86.1	94.8
				693	86.1	94.8
				694	86.1	94.8
				694	86.1	94.8
				695	86.1	94.8
				695	86.1	94.8
				696	86.2	94.8
				696	86.2	94.8
				697	86.2	94.7
				697	86.2	94.7
				698	86.2	94.7
				698	86.2	94.7
				699	86.3	94.7
				699	86.3	94.7
				700	86.3	94.7
				700	86.3	94.7
				701	86.3	94.7
				701	86.4	94.7
				701	86.4	94.7
				702	86.4	94.7
				702	86.4	94.7
				703	86.5	94.7
				703	86.5	94.6
				704	86.5	94.6
				704	86.6	94.6
				705	86.6	94.6
				705	86.7	94.6
				706	86.7	94.6
				706	86.8	94.6
				707	86.8	94.6
				707	86.9	94.6
				708	86.9	94.6
				708	87	94.6
				709	87	94.6
				709	87.1	94.6
				710	87.2	94.6
				710	87.2	94.6
				711	87.3	94.6
				711	87.4	94.7
				712	87.4	94.7
				712	87.5	94.7
				713	87.6	94.7
				713	87.7	94.7
				714	87.7	94.8
				714	87.8	94.8
				714	87.9	94.8
				715	87.9	94.8
				715	88	94.8
				716	88.1	94.9
				716	88.1	94.9
				717	88.2	94.9
				717	88.3	94.9
				718	88.3	94.9
				718	88.4	94.9
				719	88.5	94.9
				719	88.5	95
				720	88.6	95
				720	88.6	95
				721	88.7	95
				721	88.8	95
				722	88.8	95
				722	88.9	95
				723	88.9	95
				723	89	95
				724	89.1	95.1
				724	89.1	95.1
				725	89.2	95.1
				725	89.2	95.1
				726	89.3	95.1
				726	89.3	95.1
				727	89.4	95.1
				727	89.4	95.1
				728	89.5	95.1
				728	89.5	95.1
				728	89.6	95.1
				729	89.6	95.1
				729	89.7	95.1
				730	89.7	95.1
				730	89.8	95.1
				731	89.8	95.1
				731	89.9	95.1
				732	89.9	95.1
				732	90	95.1
				733	90	95.2
				733	90.1	95.2
				734	90.1	95.2
				734	90.2	95.2
				735	90.2	95.2
				735	90.3	95.2
				736	90.3	95.2
				736	90.4	95.3
				737	90.4	95.3
				737	90.4	95.3
				738	90.5	95.3
				738	90.5	95.3
				739	90.6	95.3
				739	90.6	95.3
				740	90.6	95.3
				740	90.7	95.3
				741	90.7	95.3
				741	90.8	95.3
				741	90.8	95.3
				742	90.8	95.3
				742	90.9	95.3
				743	90.9	95.3
				743	91	95.3
				744	91	95.3
				744	91	95.3
				745	91.1	95.3
				745	91.1	95.3
				746	91.2	95.3
				746	91.2	95.3
				747	91.3	95.3
				747	91.3	95.3
				748	91.3	95.3
				748	91.4	95.3
				749	91.4	95.3
				749	91.5	95.3
				750	91.5	95.3
				750	91.6	95.3
				751	91.6	95.3
				751	91.7	95.3
				752	91.7	95.3
				752	91.7	95.3
				753	91.8	95.3
				753	91.8	95.4
				754	91.9	95.4
				754	91.9	95.4
				755	92	95.4
				755	92	95.4
				755	92	95.4
				756	92.1	95.4
				756	92.1	95.4
				757	92.2	95.4
				757	92.2	95.4
				758	92.2	95.4
				758	92.3	95.4
				759	92.3	95.4
				759	92.4	95.5
				760	92.4	95.5
				760	92.5	95.5
				761	92.5	95.5
				761	92.6	95.5
				762	92.6	95.5
				762	92.6	95.5
				763	92.7	95.5
				763	92.7	95.5
				764	92.8	95.5
				764	92.8	95.5
				765	92.9	95.5
				765	92.9	95.6
				766	93	95.6
				766	93.1	95.6
				767	93.1	95.6
				767	93.2	95.6
				768	93.2	95.6
				768	93.3	95.6
				768	93.3	95.6
				769	93.4	95.6
				769	93.5	95.6
				770	93.5	95.7
				770	93.6	95.7
				771	93.6	95.7
				771	93.7	95.7
				772	93.7	95.7
				772	93.8	95.7
				773	93.9	95.7
				773	93.9	95.7
				774	94	95.7
				774	94	95.7
				775	94.1	95.7
				775	94.1	95.8
				776	94.2	95.8
				776	94.2	95.8
				777	94.3	95.8
				777	94.3	95.8
				778	94.4	95.8
				778	94.4	95.8
				779	94.5	95.8
				779	94.5	95.8
				780	94.6	95.9
				780	94.6	95.9
				781	94.7	95.9
				781	94.7	95.9
				782	94.8	95.9
				782	94.8	95.9
				782	94.9	95.9
				783	94.9	96
				783	95	96
				784	95	96
				784	95.1	96
				785	95.1	96
				785	95.2	96
				786	95.3	96
				786	95.3	96.1
				787	95.4	96.1
				787	95.4	96.1
				788	95.5	96.1
				788	95.5	96.1
				789	95.6	96.2
				789	95.7	96.2
				790	95.7	96.2
				790	95.8	96.2
				791	95.8	96.2
				791	95.9	96.2
				792	96	96.3
				792	96	96.3
				793	96.1	96.3
				793	96.1	96.3
				794	96.2	96.3
				794	96.3	96.3
				795	96.3	96.4
				795	96.4	96.4
				795	96.4	96.4
				796	96.5	96.4
				796	96.5	96.4
				797	96.6	96.4
				797	96.6	96.5
				798	96.7	96.5
				798	96.7	96.5
				799	96.8	96.5
				799	96.8	96.5
				800	96.9	96.5
				800	96.9	96.6
				801	97	96.6
				801	97	96.6
				802	97.1	96.6
				802	97.1	96.6
				803	97.2	96.6
				803	97.2	96.6
				804	97.3	96.6
				804	97.3	96.7
				805	97.4	96.7
				805	97.4	96.7
				806	97.5	96.7
				806	97.5	96.7
				807	97.6	96.7
				807	97.6	96.7
				808	97.7	96.7
				808	97.7	96.7
				809	97.7	96.7
				809	97.8	96.7
				809	97.8	96.7
				810	97.9	96.7
				810	97.9	96.7
				811	98	96.7
				811	98	96.7
				812	98.1	96.8
				812	98.1	96.8
				813	98.2	96.8
				813	98.2	96.8
				814	98.3	96.8
				814	98.3	96.8
				815	98.4	96.8
				815	98.4	96.8
				816	98.4	96.8
				816	98.5	96.8
				817	98.5	96.8
				817	98.6	96.8
				818	98.6	96.9
				818	98.7	96.9
				819	98.7	96.9
				819	98.7	96.9
				820	98.8	96.9
				820	98.8	96.9
				821	98.9	96.9
				821	98.9	96.9
				822	98.9	96.9
				822	99	96.9
				822	99	96.9
				823	99	96.9
				823	99.1	96.9
				824	99.1	96.9
				824	99.1	96.9
				825	99.2	97
				825	99.2	97
				826	99.2	97
				826	99.3	97
				827	99.3	97
				827	99.3	97
				828	99.4	97
				828	99.4	97
				829	99.4	97
				829	99.4	97
				830	99.5	97
				830	99.5	97
				831	99.5	97
				831	99.6	97
				832	99.6	97
				832	99.6	97
				833	99.6	97
				833	99.7	97
				834	99.7	97
				834	99.7	97
				835	99.7	97
				835	99.7	97
				836	99.8	97
				836	99.8	97
				836	99.8	97
				837	99.8	97
				837	99.8	97
				838	99.8	97
				838	99.9	97
				839	99.9	97
				839	99.9	97
				840	99.9	97
				840	99.9	97
				841	99.9	97
				841	99.9	97
				842	99.9	97
				842	99.9	97
				843	99.9	97
				843	99.9	97
				844	99.9	97
				844	99.9	97
				845	99.9	97
				845	99.9	97
				846	99.9	97
				846	99.9	97
				847	99.9	97
				847	99.9	96.9
				848	99.9	96.9
				848	99.9	96.9
				849	99.9	96.9
				849	99.9	96.9
				849	99.9	96.9
				850	99.9	96.9
				850	99.9	96.9
				851	99.9	96.9
				851	99.9	96.9
				852	99.8	96.9
				852	99.8	96.9
				853	99.8	96.9
				853	99.8	96.9
				854	99.8	96.9
				854	99.8	96.9
				855	99.8	96.9
				855	99.8	96.9
				856	99.8	96.9
				856	99.8	96.9
				857	99.8	96.9
				857	99.7	96.9
				858	99.7	96.9
				858	99.7	96.9
				859	99.7	96.9
				859	99.7	96.9
				860	99.7	96.9
				860	99.6	96.9
				861	99.6	96.9
				861	99.6	96.9
				862	99.6	96.9
				862	99.5	96.9
				863	99.5	96.9
				863	99.5	96.9
				863	99.4	96.9
				864	99.4	96.9
				864	99.3	96.9
				865	99.3	96.9
				865	99.2	96.9
				866	99.1	96.9
				866	99.1	96.9
				867	99	96.8
				867	98.9	96.8
				868	98.9	96.8
				868	98.8	96.8
				869	98.7	96.8
				869	98.6	96.8
				870	98.5	96.8
				870	98.4	96.8
				871	98.4	96.8
				871	98.3	96.8
				872	98.2	96.8
				872	98.1	96.8
				873	98	96.8
				873	97.9	96.8
				874	97.9	96.8
				874	97.8	96.8
				875	97.7	96.8
				875	97.7	96.8
				876	97.6	96.8
				876	97.6	96.8
				876	97.6	96.7
				877	97.5	96.7
				877	97.5	96.7
				878	97.5	96.7
				878	97.5	96.7
				879	97.5	96.7
				879	97.5	96.7
				880	97.6	96.7
				880	97.6	96.7
				881	97.7	96.7
				881	97.7	96.7
				882	97.8	96.7
				882	97.8	96.7
				883	97.9	96.7
				883	98	96.7
				884	98.1	96.7
				884	98.2	96.7
				885	98.3	96.7
				885	98.4	96.7
				886	98.5	96.7
				886	98.6	96.7
				887	98.7	96.7
				887	98.8	96.7
				888	98.9	96.7
				888	99	96.7
				889	99.1	96.7
				889	99.2	96.7
				890	99.2	96.7
				890	99.3	96.7
				890	99.4	96.7
				891	99.5	96.7
				891	99.5	96.6
				892	99.6	96.6
				892	99.6	96.6
				893	99.7	96.6
				893	99.7	96.6
				894	99.7	96.6
				894	99.8	96.6
				895	99.8	96.6
				895	99.8	96.6
				896	99.8	96.6
				896	99.8	96.5
				897	99.8	96.5
				897	99.8	96.5
				898	99.8	96.5
				898	99.8	96.5
				899	99.8	96.5
				899	99.8	96.5
				900	99.8	96.5
				900	99.8	96.5
				901	99.8	96.5
				901	99.8	96.4
				902	99.8	96.4
				902	99.7	96.4
				903	99.7	96.4
				903	99.7	96.4
				903	99.7	96.4
				904	99.7	96.4
				904	99.7	96.4
				905	99.7	96.4
				905	99.6	96.4
				906	99.6	96.4
				906	99.6	96.4
				907	99.6	96.3
				907	99.6	96.3
				908	99.6	96.3
				908	99.5	96.3
				909	99.5	96.3
				909	99.5	96.3
				910	99.5	96.3
				910	99.4	96.3
				911	99.4	96.3
				911	99.4	96.3
				912	99.4	96.3
				912	99.3	96.2
				913	99.3	96.2
				913	99.3	96.2
				914	99.2	96.2
				914	99.2	96.2
				915	99.2	96.2
				915	99.1	96.2
				916	99.1	96.2
				916	99.1	96.1
				917	99.1	96.1
				917	99	96.1
				917	99	96.1
				918	99	96.1
				918	99	96.1
				919	98.9	96.1
				919	98.9	96.1
				920	98.9	96.1
				920	98.9	96.1
				921	98.9	96.1
				921	98.9	96.1
				922	98.9	96.1
				922	98.8	96.1
				923	98.8	96.1
				923	98.8	96.1
				924	98.8	96
				924	98.8	96
				925	98.8	96
				925	98.8	96
				926	98.8	96
				926	98.8	96
				927	98.8	96
				927	98.8	96
				928	98.8	96
				928	98.8	96
				929	98.9	96
				929	98.9	96
				930	98.9	96
				930	98.9	96
				930	98.9	96
				931	98.9	96
				931	98.9	96
				932	98.9	96
				932	98.9	96
				933	98.9	96
				933	98.9	96
				934	98.9	96
				934	98.9	96
				935	98.9	96
				935	98.9	96
				936	98.9	96
				936	98.9	96
				937	98.9	96
				937	98.9	96
				938	98.9	96
				938	98.9	96
				939	98.9	96
				939	98.9	96
				940	98.9	96
				940	98.9	96
				941	98.9	96
				941	98.9	96
				942	98.9	96
				942	98.9	96
				943	98.9	96
				943	98.9	96
				944	98.9	96
				944	98.9	96
				944	98.8	96
				945	98.8	96
				945	98.8	96
				946	98.8	96
				946	98.8	96
				947	98.8	96
				947	98.7	96
				948	98.7	96
				948	98.7	96
				949	98.7	96
				949	98.7	96
				950	98.6	96
				950	98.6	96
				951	98.6	95.9
				951	98.5	95.9
				952	98.5	95.9
				952	98.5	95.9
				953	98.4	95.9
				953	98.4	95.9
				954	98.4	95.9
				954	98.3	95.9
				955	98.3	95.9
				955	98.2	95.9
				956	98.2	95.8
				956	98.1	95.8
				957	98.1	95.8
				957	98	95.8
				957	98	95.8
				958	97.9	95.8
				958	97.9	95.7
				959	97.8	95.7
				959	97.8	95.7
				960	97.7	95.7
				960	97.7	95.7
				961	97.6	95.6
				961	97.5	95.6
				962	97.5	95.6
				962	97.4	95.6
				963	97.4	95.6
				963	97.3	95.5
				964	97.2	95.5
				964	97.2	95.5
				965	97.1	95.5
				965	97.1	95.4
				966	97	95.4
				966	96.9	95.4
				967	96.9	95.4
				967	96.8	95.4
				968	96.8	95.3
				968	96.7	95.3
				969	96.6	95.3
				969	96.6	95.3
				970	96.5	95.2
				970	96.5	95.2
				971	96.4	95.2
				971	96.4	95.2
				971	96.4	95.2
				972	96.3	95.1
				972	96.3	95.1
				973	96.2	95.1
				973	96.2	95.1
				974	96.2	95.1
				974	96.1	95.1
				975	96.1	95
				975	96.1	95
				976	96	95
				976	96	95
				977	96	95
				977	96	95
				978	95.9	94.9
				978	95.9	94.9
				979	95.9	94.9
				979	95.9	94.9
				980	95.9	94.9
				980	95.9	94.8
				981	95.8	94.8
				981	95.8	94.8
				982	95.8	94.8
				982	95.8	94.8
				983	95.8	94.8
				983	95.7	94.7
				984	95.7	94.7
				984	95.7	94.7
				984	95.7	94.7
				985	95.6	94.7
				985	95.6	94.6
				986	95.6	94.6
				986	95.6	94.6
				987	95.5	94.6
				987	95.5	94.6
				988	95.5	94.5
				988	95.4	94.5
				989	95.4	94.5
				989	95.3	94.5
				990	95.3	94.4
				990	95.2	94.4
				991	95.2	94.4
				991	95.1	94.4
				992	95.1	94.3
				992	95	94.3
				993	95	94.3
				993	94.9	94.3
				994	94.9	94.3
				994	94.8	94.2
				995	94.7	94.2
				995	94.7	94.2
				996	94.6	94.2
				996	94.5	94.1
				997	94.5	94.1
				997	94.4	94.1
				997	94.3	94.1
				998	94.2	94.1
				998	94.2	94
				999	94.1	94
				999	94	94
				1000	93.9	94
				1000	93.8	93.9
				1000	93.8	93.9
				1000	93.7	93.9
				1000	93.6	93.9
				1000	93.5	93.8
				1000	93.4	93.8
				1000	93.3	93.8
				1000	93.2	93.8
				1000	93.1	93.7
				1000	93	93.7
				1010	92.9	93.7
				1010	92.8	93.6
				1010	92.6	93.6
				1010	92.5	93.6
				1010	92.4	93.5
				1010	92.3	93.5
				1010	92.2	93.5
				1010	92.1	93.5
				1010	91.9	93.4
				1010	91.8	93.4
				1010	91.7	93.4
				1010	91.6	93.3
				1010	91.4	93.3
				1010	91.3	93.3
				1010	91.2	93.2
				1010	91.1	93.2
				1010	90.9	93.2
				1010	90.8	93.2
				1010	90.7	93.1
				1010	90.5	93.1
				1010	90.4	93.1
				1020	90.3	93
				1020	90.1	93
				1020	90	93
				1020	89.9	92.9
				1020	89.7	92.9
				1020	89.6	92.9
				1020	89.5	92.8
				1020	89.3	92.8
				1020	89.2	92.8
				1020	89	92.7
				1020	88.9	92.7
				1020	88.7	92.7
				1020	88.6	92.6
				1020	88.5	92.6
				1020	88.3	92.6
				1020	88.2	92.5
				1020	88	92.5
				1020	87.9	92.4
				1020	87.8	92.4
				1020	87.6	92.4
				1020	87.5	92.4
				1030	87.3	92.3
				1030	87.2	92.3
				1030	87.1	92.3
				1030	86.9	92.2
				1030	86.8	92.2
				1030	86.7	92.2
				1030	86.5	92.2
				1030	86.4	92.1
				1030	86.3	92.1
				1030	86.2	92.1
				1030	86.1	92.1
				1030	85.9	92.1
				1030	85.8	92
				1030	85.7	92
				1030	85.6	92
				1030	85.5	92
				1030	85.4	92
				1030	85.2	92
				1030	85.1	92
				1030	85	92
				1040	84.9	92
				1040	84.8	92
				1040	84.6	92
				1040	84.5	92
				1040	84.4	92
				1040	84.3	92
				1040	84.2	92
				1040	84.1	92
				1040	84	92
				1040	83.9	92
				1040	83.8	92
				1040	83.7	92
				1040	83.6	92
				1040	83.5	91.9
				1040	83.4	91.9
				1040	83.4	91.9
				1040	83.3	91.9
				1040	83.2	91.9
				1040	83.2	91.9
				1040	83.2	91.9
				1040	83.1	91.9
				1050	83.1	91.9
				1050	83.1	91.9
				1050	83.1	91.9
				1050	83.2	91.9
				1050	83.2	91.9
				1050	83.2	91.9
				1050	83.3	91.9
				1050	83.4	91.8
				1050	83.4	91.8
				1050	83.5	91.8
				1050	83.6	91.8
				1050	83.7	91.8
				1050	83.8	91.8
				1050	84	91.8
				1050	84.1	91.8
				1050	84.2	91.8
				1050	84.3	91.8
				1050	84.4	91.7
				1050	84.6	91.7
				1050	84.7	91.7
				1050	84.8	91.7
				1060	84.9	91.7
				1060	85.1	91.7
				1060	85.2	91.7
				1060	85.3	91.7
				1060	85.4	91.6
				1060	85.5	91.6
				1060	85.6	91.6
				1060	85.7	91.6
				1060	85.7	91.6
				1060	85.8	91.6
				1060	85.8	91.6
				1060	85.9	91.5
				1060	85.9	91.5
				1060	86	91.5
				1060	86	91.5
				1060	86	91.5
				1060	86	91.5
				1060	86	91.5
				1060	86	91.4
				1060	86	91.4
				1060	86	91.4
				1070	85.9	91.4
				1070	85.9	91.4
				1070	85.8	91.4
				1070	85.8	91.4
				1070	85.7	91.3
				1070	85.7	91.3
				1070	85.6	91.3
				1070	85.5	91.3
				1070	85.4	91.3
				1070	85.4	91.3
				1070	85.3	91.2
				1070	85.2	91.2
				1070	85.1	91.2
				1070	85	91.2
				1070	84.9	91.2
				1070	84.8	91.2
				1070	84.7	91.1
				1070	84.6	91.1
				1070	84.5	91.1
				1070	84.4	91.1
				1080	84.3	91.1
				1080	84.3	91.1
				1080	84.2	91.1
				1080	84.1	91.1
				1080	84	91.1
				1080	83.9	91
				1080	83.9	91
				1080	83.8	91
				1080	83.8	91
				1080	83.7	91
				1080	83.7	91
				1080	83.7	91
				1080	83.6	91.1
				1080	83.6	91.1
				1080	83.7	91.1
				1080	83.7	91.1
				1080	83.7	91.1
				1080	83.7	91.1
				1080	83.8	91.1
				1080	83.8	91.2
				1080	83.9	91.2
				1090	84	91.2
				1090	84.1	91.2
				1090	84.2	91.3
				1090	84.3	91.3
				1090	84.4	91.3
				1090	84.5	91.4
				1090	84.6	91.4
				1090	84.7	91.4
				1090	84.9	91.4
				1090	85	91.5
				1090	85.1	91.5
				1090	85.2	91.5
				1090	85.4	91.5
				1090	85.5	91.6
				1090	85.6	91.6
				1090	85.7	91.6
				1090	85.9	91.6
				1090	86	91.7
				1090	86.1	91.7
				1090	86.2	91.7
				1090	86.3	91.7
				1100	86.4	91.8
				1100	86.5	91.8
				1100	86.6	91.8
				1100	86.7	91.8
				1100	86.8	91.8
				1100	86.9	91.8
				1100	87	91.9
				1100	87	91.9
				1100	87.1	91.9
				1100	87.2	91.9
				1100	87.2	91.9
				1100	87.3	91.9
				1100	87.4	91.9
				1100	87.4	91.9
				1100	87.5	92
				1100	87.5	92
				1100	87.6	92
				1100	87.6	92
				1100	87.7	92
				1100	87.7	92
				1110	87.8	92
				1110	87.8	92
				1110	87.8	92
				1110	87.9	92
				1110	87.9	92
				1110	88	92
				1110	88	92
				1110	88	92
				1110	88.1	92.1
				1110	88.1	92.1
				1110	88.1	92.1
				1110	88.2	92.1
				1110	88.2	92.1
				1110	88.2	92.1
				1110	88.3	92.1
				1110	88.3	92.1
				1110	88.3	92.1
				1110	88.4	92.1
				1110	88.4	92.1
				1110	88.4	92.1
				1110	88.5	92.1
				1120	88.5	92.1
				1120	88.5	92.1
				1120	88.6	92.1
				1120	88.6	92.1
				1120	88.6	92.1
				1120	88.6	92.1
				1120	88.7	92.1
				1120	88.7	92.1
				1120	88.7	92.2
				1120	88.8	92.2
				1120	88.8	92.2
				1120	88.8	92.2
				1120	88.9	92.2
				1120	88.9	92.2
				1120	88.9	92.2
				1120	89	92.2
				1120	89	92.2
				1120	89	92.2
				1120	89.1	92.2
				1120	89.1	92.2
				1120	89.1	92.3
				1130	89.2	92.3
				1130	89.2	92.3
				1130	89.2	92.3
				1130	89.2	92.3
				1130	89.3	92.3
				1130	89.3	92.3
				1130	89.3	92.3
				1130	89.3	92.3
				1130	89.4	92.4
				1130	89.4	92.4
				1130	89.4	92.4
				1130	89.4	92.4
				1130	89.4	92.4
				1130	89.4	92.4
				1130	89.5	92.4
				1130	89.5	92.4
				1130	89.5	92.4
				1130	89.5	92.4
				1130	89.5	92.5
				1130	89.5	92.5
				1130	89.5	92.5
				1140	89.5	92.5
				1140	89.5	92.5
				1140	89.5	92.5
				1140	89.5	92.5
				1140	89.4	92.5
				1140	89.4	92.5
				1140	89.4	92.5
				1140	89.4	92.5
				1140	89.4	92.5
				1140	89.3	92.5
				1140	89.3	92.5
				1140	89.3	92.5
				1140	89.2	92.5
				1140	89.2	92.5
				1140	89.2	92.5
				1140	89.1	92.5
				1140	89.1	92.5
				1140	89	92.5
				1140	89	92.4
				1140	88.9	92.4
				1150	88.9	92.4
				1150	88.8	92.4
				1150	88.7	92.4
				1150	88.7	92.4
				1150	88.6	92.4
				1150	88.5	92.4
				1150	88.4	92.4
				1150	88.4	92.3
				1150	88.3	92.3
				1150	88.2	92.3
				1150	88.1	92.3
				1150	88	92.3
				1150	87.9	92.3
				1150	87.9	92.3
				1150	87.8	92.2
				1150	87.7	92.2
				1150	87.6	92.2
				1150	87.5	92.2
				1150	87.4	92.2
				1150	87.4	92.2
				1150	87.3	92.2
				1160	87.2	92.2
				1160	87.1	92.2
				1160	87.1	92.2
				1160	87	92.1
				1160	87	92.1
				1160	86.9	92.1
				1160	86.9	92.1
				1160	86.8	92.1
				1160	86.8	92.1
				1160	86.7	92.1
				1160	86.7	92.2
				1160	86.7	92.2
				1160	86.7	92.2
				1160	86.7	92.2
				1160	86.7	92.2
				1160	86.7	92.2
				1160	86.7	92.2
				1160	86.7	92.2
				1160	86.7	92.2
				1160	86.7	92.3
				1160	86.7	92.3
				1170	86.8	92.3
				1170	86.8	92.3
				1170	86.8	92.3
				1170	86.9	92.4
				1170	86.9	92.4
				1170	87	92.4
				1170	87	92.4
				1170	87.1	92.4
				1170	87.1	92.5
				1170	87.2	92.5
				1170	87.2	92.5
				1170	87.3	92.5
				1170	87.3	92.6
				1170	87.4	92.6
				1170	87.4	92.6
				1170	87.5	92.6
				1170	87.5	92.6
				1170	87.6	92.6
				1170	87.6	92.7
				1170	87.7	92.7
				1170	87.7	92.7
				1180	87.7	92.7
				1180	87.8	92.7
				1180	87.8	92.7
				1180	87.8	92.7
				1180	87.8	92.7
				1180	87.8	92.7
				1180	87.8	92.7
				1180	87.8	92.7
				1180	87.8	92.7
				1180	87.8	92.7
				1180	87.8	92.7
				1180	87.7	92.7
				1180	87.7	92.7
				1180	87.7	92.7
				1180	87.6	92.7
				1180	87.6	92.7
				1180	87.5	92.7
				1180	87.5	92.7
				1180	87.4	92.7
				1180	87.4	92.7
				1190	87.3	92.6
				1190	87.2	92.6
				1190	87.1	92.6
				1190	87.1	92.6
				1190	87	92.6
				1190	86.9	92.6
				1190	86.8	92.5
				1190	86.7	92.5
				1190	86.6	92.5
				1190	86.5	92.5
				1190	86.4	92.4
				1190	86.3	92.4
				1190	86.2	92.4
				1190	86.1	92.4
				1190	86	92.3
				1190	85.9	92.3
				1190	85.8	92.3
				1190	85.8	92.3
				1190	85.7	92.3
				1190	85.6	92.2
				1190	85.5	92.2
				1200	85.4	92.2
				1200	85.3	92.2
				1200	85.2	92.1
				1200	85.1	92.1
				1200	85.1	92.1
				1200	85	92.1
				1200	84.9	92.1
				1200	84.9	92.1
				1200	84.8	92.1
				1200	84.8	92
				1200	84.7	92
				1200	84.7	92
				1200	84.6	92
				1200	84.6	92
				1200	84.6	92
				1200	84.6	92
				1200	84.5	92
				1200	84.5	92
				1200	84.5	92
				1200	84.5	92
				1200	84.5	92
				1210	84.5	92
				1210	84.5	92
				1210	84.4	92
				1210	84.4	92
				1210	84.4	92
				1210	84.4	92
				1210	84.4	92
				1210	84.4	92
				1210	84.4	92.1
				1210	84.4	92.1
				1210	84.3	92.1
				1210	84.3	92.1
				1210	84.3	92.1
				1210	84.2	92.1
				1210	84.2	92.1
				1210	84.1	92.1
				1210	84.1	92.1
				1210	84	92.1
				1210	84	92
				1210	83.9	92
				1210	83.8	92
				1220	83.7	92
				1220	83.6	92
				1220	83.5	92
				1220	83.4	92
				1220	83.3	91.9
				1220	83.2	91.9
				1220	83.1	91.9
				1220	82.9	91.9
				1220	82.8	91.8
				1220	82.7	91.8
				1220	82.5	91.8
				1220	82.4	91.8
				1220	82.3	91.7
				1220	82.1	91.7
				1220	82	91.7
				1220	81.8	91.6
				1220	81.7	91.6
				1220	81.5	91.6
				1220	81.4	91.5
				1220	81.2	91.5
				1230	81.1	91.5
				1230	80.9	91.4
				1230	80.8	91.4
				1230	80.7	91.4
				1230	80.5	91.3
				1230	80.4	91.3
				1230	80.3	91.3
				1230	80.1	91.2
				1230	80	91.2
				1230	79.9	91.2
				1230	79.8	91.2
				1230	79.7	91.1
				1230	79.6	91.1
				1230	79.5	91.1
				1230	79.4	91.1
				1230	79.3	91
				1230	79.2	91
				1230	79.1	91
				1230	79	91
				1230	79	91
				1230	78.9	91
				1240	78.8	90.9
				1240	78.8	90.9
				1240	78.7	90.9
				1240	78.7	90.9
				1240	78.6	90.9
				1240	78.6	90.9
				1240	78.6	90.9
				1240	78.5	90.9
				1240	78.5	90.9
				1240	78.5	90.9
				1240	78.5	90.9
				1240	78.5	90.9
				1240	78.5	90.9
				1240	78.5	90.9
				1240	78.5	90.9
				1240	78.5	90.9
				1240	78.5	90.9
				1240	78.5	90.9
				1240	78.5	90.9
				1240	78.5	90.9
				1240	78.6	91
				1250	78.6	91
				1250	78.6	91
				1250	78.7	91
				1250	78.7	91
				1250	78.8	91
				1250	78.8	91.1
				1250	78.9	91.1
				1250	78.9	91.1
				1250	79	91.1
				1250	79	91.1
				1250	79.1	91.2
				1250	79.1	91.2
				1250	79.2	91.2
				1250	79.2	91.2
				1250	79.3	91.3
				1250	79.4	91.3
				1250	79.4	91.3
				1250	79.5	91.3
				1250	79.5	91.4
				1250	79.6	91.4
				1250	79.6	91.4
				1260	79.7	91.4
				1260	79.7	91.4
				1260	79.8	91.5
				1260	79.8	91.5
				1260	79.9	91.5
				1260	79.9	91.5
				1260	80	91.5
				1260	80	91.5
				1260	80	91.5
				1260	80.1	91.6
				1260	80.1	91.6
				1260	80.1	91.6
				1260	80.2	91.6
				1260	80.2	91.6
				1260	80.2	91.6
				1260	80.2	91.6
				1260	80.2	91.6
				1260	80.3	91.6
				1260	80.3	91.6
				1260	80.3	91.6
				1270	80.3	91.6
				1270	80.3	91.6
				1270	80.3	91.6
				1270	80.3	91.6
				1270	80.3	91.6
				1270	80.3	91.6
				1270	80.4	91.6
				1270	80.4	91.6
				1270	80.4	91.6
				1270	80.4	91.6
				1270	80.4	91.6
				1270	80.4	91.6
				1270	80.4	91.6
				1270	80.4	91.6
				1270	80.4	91.6
				1270	80.4	91.6
				1270	80.4	91.6
				1270	80.4	91.6
				1270	80.4	91.6
				1270	80.4	91.6
				1270	80.4	91.6
				1280	80.4	91.6
				1280	80.5	91.6
				1280	80.5	91.6
				1280	80.5	91.6
				1280	80.5	91.6
				1280	80.5	91.6
				1280	80.6	91.6
				1280	80.6	91.7
				1280	80.6	91.7
				1280	80.6	91.7
				1280	80.7	91.7
				1280	80.7	91.7
				1280	80.7	91.7
				1280	80.8	91.7
				1280	80.8	91.7
				1280	80.9	91.7
				1280	80.9	91.7
				1280	81	91.7
				1280	81	91.8
				1280	81	91.8
				1280	81.1	91.8
				1290	81.1	91.8
				1290	81.2	91.8
				1290	81.2	91.8
				1290	81.3	91.9
				1290	81.3	91.9
				1290	81.4	91.9
				1290	81.4	91.9
				1290	81.5	91.9
				1290	81.5	91.9
				1290	81.6	91.9
				1290	81.6	91.9
				1290	81.6	92
				1290	81.6	92
				1290	81.7	92
				1290	81.7	92
				1290	81.7	92
				1290	81.7	92
				1290	81.7	92
				1290	81.7	92
				1290	81.7	92
				1290	81.7	92
				1300	81.7	92
				1300	81.7	92
				1300	81.6	92
				1300	81.6	92
				1300	81.6	92
				1300	81.5	92
				1300	81.5	92
				1300	81.4	91.9
				1300	81.4	91.9
				1300	81.4	91.9
				1300	81.3	91.9
				1300	81.2	91.9
				1300	81.2	91.9
				1300	81.1	91.9
				1300	81.1	91.9
				1300	81	91.9
				1300	81	91.8
				1300	80.9	91.8
				1300	80.8	91.8
				1300	80.8	91.8
				1310	80.7	91.8
				1310	80.6	91.8
				1310	80.6	91.8
				1310	80.5	91.8
				1310	80.4	91.8
				1310	80.4	91.7
				1310	80.3	91.7
				1310	80.2	91.7
				1310	80.2	91.7
				1310	80.1	91.7
				1310	80.1	91.7
				1310	80	91.7
				1310	80	91.7
				1310	79.9	91.7
				1310	79.8	91.7
				1310	79.8	91.7
				1310	79.7	91.7
				1310	79.7	91.6
				1310	79.6	91.6
				1310	79.6	91.6
				1310	79.5	91.6
				1320	79.4	91.6
				1320	79.4	91.6
				1320	79.3	91.6
				1320	79.3	91.6
				1320	79.2	91.6
				1320	79.2	91.6
				1320	79.1	91.5
				1320	79.1	91.5
				1320	79	91.5
				1320	79	91.5
				1320	78.9	91.5
				1320	78.8	91.5
				1320	78.8	91.5
				1320	78.7	91.5
				1320	78.7	91.4
				1320	78.6	91.4
				1320	78.5	91.4
				1320	78.5	91.4
				1320	78.4	91.4
				1320	78.4	91.4
				1320	78.3	91.3
				1330	78.2	91.3
				1330	78.2	91.3
				1330	78.1	91.3
				1330	78	91.3
				1330	78	91.3
				1330	78	91.2
				1330	77.9	91.2
				1330	77.9	91.2
				1330	77.8	91.2
				1330	77.8	91.2
				1330	77.8	91.2
				1330	77.8	91.2
				1330	77.7	91.2
				1330	77.7	91.2
				1330	77.7	91.2
				1330	77.7	91.2
				1330	77.7	91.2
				1330	77.7	91.2
				1330	77.7	91.2
				1330	77.7	91.2
				1330	77.7	91.2
				1340	77.7	91.2
				1340	77.7	91.2
				1340	77.8	91.2
				1340	77.8	91.2
				1340	77.8	91.2
				1340	77.9	91.2
				1340	77.9	91.2
				1340	77.9	91.2
				1340	78	91.2
				1340	78	91.3
				1340	78.1	91.3
				1340	78.1	91.3
				1340	78.2	91.3
				1340	78.3	91.3
				1340	78.3	91.3
				1340	78.4	91.3
				1340	78.5	91.4
				1340	78.5	91.4
				1340	78.6	91.4
				1340	78.6	91.4
				1350	78.7	91.4
				1350	78.8	91.5
				1350	78.8	91.5
				1350	78.9	91.5
				1350	78.9	91.5
				1350	79	91.5
				1350	79	91.5
				1350	79.1	91.5
				1350	79.1	91.6
				1350	79.2	91.6
				1350	79.2	91.6
				1350	79.3	91.6
				1350	79.4	91.6
				1350	79.4	91.7
				1350	79.5	91.7
				1350	79.6	91.7
				1350	79.6	91.7
				1350	79.7	91.8
				1350	79.7	91.8
				1350	79.7	91.8
				1350	79.8	91.8
				1360	79.8	91.8
				1360	79.8	91.8
				1360	79.8	91.8
				1360	79.8	91.9
				1360	79.8	91.9
				1360	79.8	91.9
				1360	79.8	91.9
				1360	79.8	91.9
				1360	79.7	91.9
				1360	79.7	91.8
				1360	79.7	91.8
				1360	79.6	91.8
				1360	79.6	91.8
				1360	79.5	91.8
				1360	79.5	91.8
				1360	79.4	91.8
				1360	79.3	91.8
				1360	79.3	91.7
				1360	79.2	91.7
[truncated: 5,467 more rows]

## Sheet: Figure.2
	Control	Model	FeSO4	PSP-Fe-H	PSP-Fe-M	PSP-Fe-L
(A) Wight	290	251	256	318	252	248
	311	174	248	294	279	261
	317	193	266	286	252	261
	372	247	293	287	301	239
	333	237	216	255	282	207
	343	219	299	293	297	269
	271	224	258	291	261	286
(B) Wight gain	72	81	123	126	110	106
	78	60	110	139	115	107
	77	61	127	134	125	117
	96	88	145	132	136	115
	90	99	87	114	127	85
	94	77	134	135	153	108
	83	80	105	119	131	132
(C) SF	90.89	66.01	79.84	84.21	73.93	82.16
	80.1	73.06	80.85	85.58	86.91	88.84
	83.44	74	73.16	101.3	78.94	75.07
	96.8	61.45	95.77	75.84	78.56	70.08
	106.05	69.17	73.29	82.93	81.22	72.65
	75.48	57.89	86.52	102.71	93.08	74.94
	99.24	72.53	70.59	80.62	93.08	92.95
(D) SI	34.06	19.65	36.49	34.5	32.75	35.33
	37.12	22.27	34.89	34.89	32.32	37.12
	27.95	23.58	30.57	29.7	30.09	27.15
	39.3	24.46	30.13	34.94	36.25	32.27
	38.87	17.03	33.58	37.95	33.08	28.39
	38.43	13.98	33.58	33.7	32.32	28.47
	36.25	18.78	28.84	33.15	32.32	30.96
(E) Hepcidin	75.82	66.01	79.64	91.19	65.54	65.94
	81.79	73.06	66.62	85.42	87.84	84.34
	77.83	74	85.22	79.11	75.21	79.31
	92.6	61.45	81.59	90.66	87.43	96.5
	73.4	69.17	87.84	78.3	85.08	79.51
	95.56	57.89	92.8	81.39	93.07	70.85
	86.69	72.53	74.07	82.66	82.73	75.14
(F) TIBC	51.17	118.97	72.92	55.01	76.76	81.87
	66.52	150.96	71.64	86.99	79.32	76.76
	60.13	148.4	71.64	60.13	72.92	83.15
	83.15	150.96	79.32	80.6	63.96	72.92
	79.32	125.37	84.43	61.41	72.92	74.2
	84.43	150.96	69.08	84.43	78.04	70.36
	71.64	142	66.52	71.64	71.64	66.52
(G) TSAT	90.89	66.01	79.84	84.21	73.93	82.16
	80.1	73.06	80.85	85.58	86.91	88.84
	83.44	74	73.16	101.3	78.94	75.07
	96.8	61.45	95.77	75.84	78.56	70.08
	106.05	69.17	73.29	82.93	81.22	72.65
	75.48	57.89	86.52	102.71	93.08	74.94
	99.24	72.53	70.59	80.62	93.08	92.95
(H) Heart coefficient	4.01	5.99	5.16	4.8	6.3	5.1
	4.57	9.41	6.35	5.62	5.84	5.66
	4.06	10.58	5.63	6.41	8.57	5.02
	3.86	7.4	5.23	6.32	5.47	5.57
	4.84	8.66	6.1	3.47	4.52	5.46
	4.12	11.68	5.94	6.18	5.25	4.56
	5.62	11.22	5.35	5.53	5.12	5.11
(I) Liver coefficient	30.8	25.59	32.4	34.66	35.45	32.22
	35.36	26.45	33.07	32.43	35.45	33.14
	30.19	26.78	32.32	31.84	34.43	32.18
	28.65	29.44	33.73	31.46	31.63	31.72
	29.84	28.91	37.38	30.89	34.24	33.33
	30.37	29.71	33.32	34.98	31.84	29.52
	37.27	27.17	35.48	34.16	32.82	32.59
(J) Spleen coefficient	2.04	8.06	3.09	2.82	2.45	2.39
	2.15	4.01	2.8	2.43	2.36	2.52
	2.52	3.92	2.81	2.24	3.38	2.59
	1.69	6.42	2.07	3.22	2.33	2.58
	2.22	3.25	3.14	2.77	3.56	2.95
	4.06	5.1	2.87	2.71	2.17	2.24
	5.35	3.96	2.89	2.88	2.91	2.93
(K) Lungs coefficient	4.89	6.04	5.53	4.8	5.88	5.27
	3.97	7.24	6.4	4.82	5.32	4.88
	5.43	7.43	5.63	5.31	5.48	4.77
	4.85	6.19	5.23	5.4	5.47	5.11
	4.97	6.17	5.64	3.94	5.36	5.46
	4.71	8.83	5.45	4.7	4.51	4.96
	5.38	7.92	6.18	5.06	6.01	3.23
(L) Kidney coefficient	5.33	3.88	4.01	4.22	5.37	4.61
	4.8	4.34	5.29	5.66	4.72	3.95
	5.59	4.68	4.46	4.08	5.76	4.12
	3.3	3.63	4.15	4.18	3.88	5.2
	4.97	4.78	6.86	4.23	4.18	3.88
	1.85	4.54	4.43	6.73	4.43	4
	2.46	5.08	4.39	5.95	4.69	4.25

## Sheet: Figure.4
k__BaControlteria.p__FirModeliControlutes_A.Control__Controllostridia_258483.o__OsControlillospirales	4.18076			-
k__BaControlteria.p__BaControlteroidota.Control__BaControlteroidia.o__BaControlteroidales.f__BaControlteroidaControleae.g__PSP-Fe-HoControlaeiControlola_A_858004.s__PSP-Fe-HoControlaeiControlola_A_858004_Modelassiliensis	4.82408			-
k__BaControlteria.p__FirModeliControlutes_A.Control__Controllostridia_258483.o__LaControlhnospirales.f__LaControlhnospiraControleae.g__ControloproModelonas	4.08185	PSP-Fe-H	3.75248	0.0112301381352
k__BaControlteria.p__BaControlteroidota.Control__BaControlteroidia.o__BaControlteroidales.f__ModeluribaControlulaControleae.g__ControlAG_1031.s__ControlAG_1031_sp000431215	3.2386			-
k__BaControlteria.p__BaControlteroidota.Control__BaControlteroidia.o__BaControlteroidales.f__BaControlteroidaControleae.g__PSP-Fe-HoControlaeiControlola_A_858004	5.28839	Model	4.97219	0.0246377201024
k__BaControlteria.p__AControltinobaControlteriota.Control__ControloriobaControlteriia.o__ControloriobaControlteriales.f__EggerthellaControleae.g__ParvibaControlter.s__ParvibaControlter_ControlaeControliControlola	1.77581			-
k__BaControlteria.p__BaControlteroidota.Control__BaControlteroidia.o__BaControlteroidales.f__RikenellaControleae.g__Alistipes_A_871400.s__Alistipes_A_871400_shahii	3.87758			-
k__BaControlteria.p__BaControlteroidota.Control__BaControlteroidia.o__BaControlteroidales.f__BaControlteroidaControleae.g__BaControlteroides_H.s__BaControlteroides_H_uniforModelis	4.22359			-
k__BaControlteria.p__FirModeliControlutes_A.Control__Controllostridia_258483.o__OsControlillospirales.f__OsControlillospiraControleae_88309.g__FlavonifraControltor	2.63249			-
k__BaControlteria.p__FirModeliControlutes_Control.Control__NegativiControlutes.o__AControlidaModelinoControloControlControlales.f__AControlidaModelinoControloControlControlaControleae.g__PSP-Fe-HasContrololarControltobaControlteriuModel_A.s__PSP-Fe-HasContrololarControltobaControlteriuModel_A_wakonense	3.82966			-
k__BaControlteria.p__FirModeliControlutes_Control.Control__NegativiControlutes	3.9271			-
k__BaControlteria.p__FirModeliControlutes_A.Control__Controllostridia_258483.o__LaControlhnospirales	5.09339			-
k__BaControlteria.p__DesulfobaControlterota_I.Control__Desulfovibrionia.o__Desulfovibrionales.f__DesulfovibrionaControleae.g__Modelailhella	4.26582			-
k__BaControlteria.p__BaControlteroidota	5.618	Model	5.28074	0.0179839043861
k__BaControlteria.p__ProteobaControlteria.Control__GaModelModelaproteobaControlteria.o__Burkholderiales_595427.f__BurkholderiaControleae_A_595427.g__Sutterella.s__Sutterella_wadsworthensis_A_565807	3.42637	PSP-Fe-L	3.30743	0.0429912
k__BaControlteria.p__AControltinobaControlteriota.Control__AControltinoFeSO4Controletia.o__FeSO4ControlobaControlteriales.f__FeSO4ControlobaControlteriaControleae.g__ControlorynebaControlteriuModel	2.5792			-
k__BaControlteria.p__FirModeliControlutes_A.Control__Controllostridia_258483.o__LaControlhnospirales.f__LaControlhnospiraControleae.g__Blautia_A_141781.s__Blautia_A_141781_hydrogenotroPSP-Fe-HiControla	3.27414	Model	3.42864	0.0123576537772
k__BaControlteria.p__DesulfobaControlterota_I.Control__Desulfovibrionia.o__Desulfovibrionales.f__DesulfovibrionaControleae.g__BiloPSP-Fe-Hila	4.67488	Model	4.34206	0.00893650854241
k__BaControlteria.p__BaControlteroidota.Control__BaControlteroidia.o__BaControlteroidales.f__BaControlteroidaControleae.g__BaControlteroides_H.s__BaControlteroides_H_faeControliControlhinControlhillae	2.8007			-
k__BaControlteria.p__FirModeliControlutes_D.Control__BaControlilli.o__LaControltobaControlillales.f__LaControltobaControlillaControleae.g__LigilaControltobaControlillus.s__LigilaControltobaControlillus_faeControlis	4.72039	PSP-Fe-L	4.40125	0.00418354759351
k__BaControlteria.p__FirModeliControlutes_A.Control__Controllostridia_258483.o__LaControlhnospirales.f__LaControlhnospiraControleae.g__ModelediterraneibaControlter_A_155507.s__ModelediterraneibaControlter_A_155507_torques	3.41454			-
k__BaControlteria.p__FirModeliControlutes_A.Control__Controllostridia_258483.o__LaControlhnospirales.f__LaControlhnospiraControleae	5.08616			-
k__BaControlteria.p__FirModeliControlutes_D.Control__BaControlilli	5.71503			-
k__BaControlteria.p__FirModeliControlutes_D.Control__BaControlilli.o__ErysipelotriControlhales.f__ErysipelotriControlhaControleae.g__AllobaControluluModel	5.22731	FeSO4	4.93839	9.6588107721e-05
k__BaControlteria.p__FirModeliControlutes_A.Control__Controllostridia_258483.o__PeptostreptoControloControlControlales.f__AnaerovoraControlaControleae.g__ControloproModelorPSP-Fe-Ha	2.21828			-
k__BaControlteria.p__BaControlteroidota.Control__BaControlteroidia.o__BaControlteroidales.f__ModeluribaControlulaControleae.g__ParaModeluribaControluluModel	2.29738			-
k__BaControlteria.p__FirModeliControlutes_A.Control__Controllostridia_258483.o__OsControlillospirales.f__OsControlillospiraControleae_88309.g__FlavonifraControltor.s__FlavonifraControltor_plautii	2.63249			-
k__BaControlteria.p__FirModeliControlutes_A.Control__Controllostridia_258483.o__OsControlillospirales.f__OsControlillospiraControleae_88309.g__OnthoModelonas	2.57954	Control	4.33821	0.00325187464883
k__BaControlteria.p__ControlyanobaControlteria.Control__VaModelpirovibrionia.o__GastranaeroPSP-Fe-Hilales.f__GastranaeroPSP-Fe-HilaControleae.g__ControlAG_196.s__ControlAG_196_sp002102975	2.55427			-
k__BaControlteria.p__FirModeliControlutes_D.Control__BaControlilli.o__LaControltobaControlillales.f__StreptoControloControlControlaControleae.g__StreptoControloControlControlus.s__StreptoControloControlControlus_sp004570525	2.69733			-
k__BaControlteria.p__FirModeliControlutes_A.Control__Controllostridia_258483.o__TANB77.f__ControlAG_508.g__ControlAG_269	3.80418	Control	3.63777	0.0454903624135
k__BaControlteria.p__FirModeliControlutes_A.Control__Controllostridia_258483.o__PeptostreptoControloControlControlales.f__PeptostreptoControloControlControlaControleae_256921	5.00976			-
k__BaControlteria.p__FirModeliControlutes_D.Control__BaControlilli.o__HaloplasModelatales_A.f__TuriControlibaControlteraControleae.g__TuriControlibaControlter.s__TuriControlibaControlter_bilis	1.8145			-
k__BaControlteria.p__BaControlteroidota.Control__BaControlteroidia	5.618	Model	5.28074	0.0179839043861
k__BaControlteria.p__AControltinobaControlteriota.Control__AControltinoFeSO4Controletia.o__AControltinoFeSO4Controletales.f__BifidobaControlteriaControleae	5.47841	FeSO4	5.09565	4.90381953997e-05
k__BaControlteria.p__FirModeliControlutes_A.Control__Controllostridia_258483.o__Controlhristensenellales	3.15415	PSP-Fe-H	3.28477	0.00979620855636
k__BaControlteria.p__FirModeliControlutes_B_370539.Control__DehalobaControlteriia.o__DehalobaControlteriales.f__DehalobaControlteriaControleae.g__ForModeliModelonas	1.75768			-
k__BaControlteria.p__AControltinobaControlteriota.Control__AControltinoFeSO4Controletia.o__FeSO4ControlobaControlteriales.f__FeSO4ControlobaControlteriaControleae.g__ControlorynebaControlteriuModel.s__ControlorynebaControlteriuModel_doosanense	2.5792			-
k__BaControlteria.p__FirModeliControlutes_A.Control__Controllostridia_258483.o__OsControlillospirales.f__RuModelinoControloControlControlaControleae.g__PygModelaiobaControlter.s__PygModelaiobaControlter_Modelassiliensis	2.96913			-
k__BaControlteria.p__ProteobaControlteria.Control__GaModelModelaproteobaControlteria.o__EnterobaControlterales_A_737866.f__EnterobaControlteriaControleae_A.g__Proteus	3.52802	Model	3.35344	0.000153537135602
k__BaControlteria.p__FirModeliControlutes_B_370539.Control__DehalobaControlteriia.o__DehalobaControlteriales	2.45871			-
k__BaControlteria.p__BaControlteroidota.Control__BaControlteroidia.o__BaControlteroidales.f__BaControlteroidaControleae.g__Alloprevotella	3.54466	Model	3.49011	0.000171028505695
k__BaControlteria.p__DesulfobaControlterota_I.Control__Desulfovibrionia.o__Desulfovibrionales.f__DesulfovibrionaControleae	4.94751	Model	4.6188	0.00676458031624
k__BaControlteria.p__BaControlteroidota.Control__BaControlteroidia.o__BaControlteroidales.f__TannerellaControleae.g__ParabaControlteroides_B_862066.s__ParabaControlteroides_B_862066_distasonis	4.55393	Model	4.24028	0.00565789186313
k__BaControlteria.p__FirModeliControlutes_A.Control__Controllostridia_258483.o__LaControlhnospirales.f__LaControlhnospiraControleae.g__FaeControlaliModelonas	3.96699			-
k__BaControlteria.p__FirModeliControlutes_A.Control__Controllostridia_258483.o__LaControlhnospirales.f__LaControlhnospiraControleae.g__Oliverpabstia.s__Oliverpabstia_intestinalis	2.06011			-
k__BaControlteria.p__BaControlteroidota.Control__BaControlteroidia.o__BaControlteroidales.f__RikenellaControleae	3.93301			-
k__BaControlteria.p__BaControlteroidota.Control__BaControlteroidia.o__BaControlteroidales.f__RikenellaControleae.g__Alistipes_A_871400.s__Alistipes_A_871400_finegoldii	2.74993			-
k__BaControlteria.p__ControlyanobaControlteria	2.55427			-
k__BaControlteria.p__FirModeliControlutes_A.Control__Controllostridia_258483.o__PeptostreptoControloControlControlales.f__AnaerovoraControlaControleae	3.4091			-
k__BaControlteria.p__ProteobaControlteria.Control__GaModelModelaproteobaControlteria.o__XanthoModelonadales_616009.f__XanthoModelonadaControleae_616009.g__StenotroPSP-Fe-HoModelonas_A_615274.s__StenotroPSP-Fe-HoModelonas_A_615274_pavanii	1.72861			-
k__BaControlteria.p__ProteobaControlteria.Control__GaModelModelaproteobaControlteria.o__Burkholderiales_595427.f__BurkholderiaControleae_A_595427	4.74417	PSP-Fe-L	4.45873	6.89771046046e-05
k__BaControlteria.p__BaControlteroidota.Control__BaControlteroidia.o__BaControlteroidales.f__RikenellaControleae.g__Alistipes_A_871404	2.88601			-
k__BaControlteria.p__ProteobaControlteria.Control__GaModelModelaproteobaControlteria.o__XanthoModelonadales_616009	4.35858			-
k__BaControlteria.p__BaControlteroidota.Control__BaControlteroidia.o__BaControlteroidales.f__RikenellaControleae.g__Alistipes_A_871400	3.9088			-
k__BaControlteria.p__FirModeliControlutes_A.Control__Controllostridia_258483.o__OsControlillospirales.f__OsControlillospiraControleae_88309.g__LawsonibaControlter.s__LawsonibaControlter_sp000177015	2.53464			-
k__BaControlteria.p__DesulfobaControlterota_I.Control__Desulfovibrionia.o__Desulfovibrionales.f__DesulfovibrionaControleae.g__Modelailhella.s__Modelailhella_Modelassiliensis	4.26582			-
k__BaControlteria.p__AControltinobaControlteriota.Control__AControltinoFeSO4Controletia	5.47864	FeSO4	5.09586	4.90381953997e-05
k__BaControlteria.p__AControltinobaControlteriota.Control__AControltinoFeSO4Controletia.o__FeSO4ControlobaControlteriales.f__FeSO4ControlobaControlteriaControleae	2.5792			-
k__BaControlteria.p__FirModeliControlutes_A.Control__Controllostridia_258483.o__LaControlhnospirales.f__LaControlhnospiraControleae.g__VentrisoModela.s__VentrisoModela_faeControlale	2.61444			-
k__BaControlteria.p__VerruControloModeliControlrobiota.Control__VerruControloModeliControlrobiae.o__VerruControloModeliControlrobiales.f__AkkerModelansiaControleae	4.50452	Model	4.29945	0.00270495914032
k__BaControlteria.p__BaControlteroidota.Control__BaControlteroidia.o__BaControlteroidales.f__ModelarinifilaControleae.g__OdoribaControlter_865974.s__OdoribaControlter_splanControlhniControlus	3.25701			-
k__BaControlteria.p__BaControlteroidota.Control__BaControlteroidia.o__BaControlteroidales.f__ModeluribaControlulaControleae.g__ControlAG_1031	3.2386			-
k__BaControlteria.p__BaControlteroidota.Control__BaControlteroidia.o__BaControlteroidales.f__ModelarinifilaControleae.g__ButyriControliModelonas.s__ButyriControliModelonas_virosa	2.80197			-
k__BaControlteria.p__FirModeliControlutes_B_370539	2.45871			-
k__BaControlteria.p__BaControlteroidota.Control__BaControlteroidia.o__BaControlteroidales.f__TannerellaControleae.g__Modelarseille_P3160	2.31073			-
k__BaControlteria.p__FirModeliControlutes_A.Control__Controllostridia_258483.o__OsControlillospirales.f__AControlutalibaControlteraControleae.g__ControllostridiuModel_A.s__ControllostridiuModel_A_leptuModel	2.07051			-
k__BaControlteria.p__FirModeliControlutes_A.Control__Controllostridia_258483.o__LaControlhnospirales.f__LaControlhnospiraControleae.g__ControllostridiuModel_N_143832	3.94556	PSP-Fe-L	3.62075	0.0100003926176
k__BaControlteria.p__FirModeliControlutes_D.Control__BaControlilli.o__LaControltobaControlillales.f__LaControltobaControlillaControleae.g__LaControltobaControlillus.s__LaControltobaControlillus_gasseri_329735	2.79884			-
k__BaControlteria.p__FirModeliControlutes_B_370539.Control__DehalobaControlteriia.o__DehalobaControlteriales.f__DehalobaControlteriaControleae.g__DehalobaControlteriuModel	2.4384			-
k__BaControlteria.p__FirModeliControlutes_A.Control__Controllostridia_258483.o__LaControlhnospirales.f__LaControlhnospiraControleae.g__Oliverpabstia	2.06011			-
k__BaControlteria.p__BaControlteroidota.Control__BaControlteroidia.o__BaControlteroidales.f__ModelarinifilaControleae.g__ButyriControliModelonas.s__ButyriControliModelonas_synergistiControla	2.60241			-
k__BaControlteria.p__FirModeliControlutes_A.Control__Controllostridia_258483.o__OsControlillospirales.f__OsControlillospiraControleae_88309.g__LawsonibaControlter.s__LawsonibaControlter_asaControlControlharolytiControlus	2.58022			-
k__BaControlteria.p__BaControlteroidota.Control__BaControlteroidia.o__BaControlteroidales.f__BaControlteroidaControleae	5.38916	Model	5.06617	0.0150611975251
k__BaControlteria.p__VerruControloModeliControlrobiota	4.50662	Model	4.3006	0.00278382259702
k__BaControlteria.p__FirModeliControlutes_D.Control__BaControlilli.o__ErysipelotriControlhales.f__ControloprobaControlillaControleae.g__ErysipelatoControllostridiuModel.s__ControllostridiuModel_saControlControlharoguModelia	3.54204	PSP-Fe-L	3.30917	0.000719301750109
k__BaControlteria.p__FirModeliControlutes_D	5.71503			-
k__BaControlteria.p__VerruControloModeliControlrobiota.Control__KiritiModelatiellae_777934.o__RFP12	2.55304			-
k__BaControlteria.p__BaControlteroidota.Control__BaControlteroidia.o__BaControlteroidales.f__BarnesiellaControleae.g__Barnesiella	4.79632	Model	4.50831	0.0192149632263
k__BaControlteria.p__FirModeliControlutes_A.Control__Controllostridia_258483.o__TANB77.f__ControlAG_508.g__ControlAG_269.s__ControlAG_269_sp000431335	3.80418	Control	3.63771	0.0454903624135
k__BaControlteria.p__AControltinobaControlteriota.Control__AControltinoFeSO4Controletia.o__AControltinoFeSO4Controletales.f__BifidobaControlteriaControleae.g__BifidobaControlteriuModel_388775	5.47841	FeSO4	5.09565	4.90381953997e-05
k__BaControlteria.p__BaControlteroidota.Control__BaControlteroidia.o__BaControlteroidales.f__BaControlteroidaControleae.g__BaControlteroides_H.s__BaControlteroides_H_fragilis	3.83696	Model	3.56767	0.0219419452621
k__BaControlteria.p__FirModeliControlutes_A.Control__Controllostridia_258483.o__OsControlillospirales.f__OsControlillospiraControleae_88309.g__LawsonibaControlter.s__LawsonibaControlter_sp000492175	3.25114	Control	3.3839	0.0246063699144
k__BaControlteria.p__DesulfobaControlterota_I.Control__Desulfovibrionia.o__Desulfovibrionales	4.94751	Model	4.6188	0.00676458031624
k__BaControlteria.p__VerruControloModeliControlrobiota.Control__KiritiModelatiellae_777934.o__RFP12.f__UBA1067	2.55304			-
k__BaControlteria.p__ProteobaControlteria	4.77647	PSP-Fe-L	4.47655	0.000451823811776
k__BaControlteria.p__FirModeliControlutes_A.Control__Controllostridia_258483.o__OsControlillospirales.f__RuModelinoControloControlControlaControleae.g__AnaerotrunControlus.s__AnaerotrunControlus_ContrololihoModelinis	3.58357			-
k__BaControlteria.p__FirModeliControlutes_A.Control__Controllostridia_258483.o__OsControlillospirales.f__OsControlillospiraControleae_88309.g__IntestiniModelonas	3.85562	Control	3.66274	0.000173760654871
k__BaControlteria.p__ControlyanobaControlteria.Control__VaModelpirovibrionia.o__GastranaeroPSP-Fe-Hilales.f__GastranaeroPSP-Fe-HilaControleae.g__ControlAG_196	2.55427			-
k__BaControlteria.p__DesulfobaControlterota_I	4.94751	Model	4.6188	0.00676458031624
k__BaControlteria.p__FirModeliControlutes_A.Control__Controllostridia_258483	5.39148			-
k__BaControlteria.p__FirModeliControlutes_A.Control__Controllostridia_258483.o__OsControlillospirales.f__OsControlillospiraControleae_88309.g__OnthoModelonas.s__OnthoModelonas_sp000421005	2.57954	Control	4.33846	0.00325187464883
k__BaControlteria.p__FirModeliControlutes_A.Control__Controllostridia_258483.o__TANB77	3.80418	Control	3.63775	0.0454903624135
k__BaControlteria.p__ProteobaControlteria.Control__GaModelModelaproteobaControlteria.o__Burkholderiales_595427	4.74417	PSP-Fe-L	4.45873	6.89771046046e-05
k__BaControlteria.p__BaControlteroidota.Control__BaControlteroidia.o__BaControlteroidales.f__ModelarinifilaControleae.g__OdoribaControlter_865974	3.25701			-
k__BaControlteria.p__BaControlteroidota.Control__BaControlteroidia.o__BaControlteroidales.f__ModelarinifilaControleae.g__ButyriControliModelonas	3.01458			-
k__BaControlteria.p__FirModeliControlutes_Control.Control__NegativiControlutes.o__AControlidaModelinoControloControlControlales.f__AControlidaModelinoControloControlControlaControleae	3.82966			-
k__BaControlteria.p__BaControlteroidota.Control__BaControlteroidia.o__BaControlteroidales.f__ModeluribaControlulaControleae.g__ControlAG_485.s__ControlAG_485_sp002362485	3.77571	Control	3.50025	0.0157444762723
k__BaControlteria.p__AControltinobaControlteriota.Control__ControloriobaControlteriia.o__ControloriobaControlteriales.f__EggerthellaControleae	3.79807			-
k__BaControlteria.p__FirModeliControlutes_A.Control__Controllostridia_258483.o__OsControlillospirales.f__OsControlillospiraControleae_88309.g__An92.s__An92_sp900199495	1.57799			-
k__BaControlteria.p__DesulfobaControlterota_I.Control__Desulfovibrionia.o__Desulfovibrionales.f__DesulfovibrionaControleae.g__Desulfovibrio_R_446353.s__Desulfovibrio_R_446353_piger_A	4.58473	Model	4.28072	0.0236277626518
k__BaControlteria.p__BaControlteroidota.Control__BaControlteroidia.o__BaControlteroidales.f__TannerellaControleae	4.97381	Model	4.64864	0.000717374987971
k__BaControlteria.p__ControlyanobaControlteria.Control__VaModelpirovibrionia.o__GastranaeroPSP-Fe-Hilales	2.55427			-
k__BaControlteria.p__FirModeliControlutes_A.Control__Controllostridia_258483.o__LaControlhnospirales.f__AnaerotignaControleae	3.7498	PSP-Fe-H	3.60472	0.000116206558163
k__BaControlteria.p__FirModeliControlutes_D.Control__BaControlilli.o__LaControltobaControlillales	5.19702			-
k__BaControlteria.p__FirModeliControlutes_B_370539.Control__DehalobaControlteriia.o__DehalobaControlteriales.f__DehalobaControlteriaControleae	2.45871			-
k__BaControlteria.p__DesulfobaControlterota_I.Control__Desulfovibrionia.o__Desulfovibrionales.f__DesulfovibrionaControleae.g__Desulfovibrio_R_446353.s__Desulfovibrio_R_446353_intestinalis	2.38382			-
k__BaControlteria.p__AControltinobaControlteriota.Control__ControloriobaControlteriia	5.43943	Control	5.04807	0.00464237545865
k__BaControlteria.p__BaControlteroidota.Control__BaControlteroidia.o__BaControlteroidales.f__ModeluribaControlulaControleae.g__ControlAG_485	3.77571	Control	3.50025	0.0157444762723
k__BaControlteria.p__FirModeliControlutes_Control.Control__NegativiControlutes.o__SelenoModelonadales	3.79536			-
k__BaControlteria.p__BaControlteroidota.Control__BaControlteroidia.o__BaControlteroidales.f__BaControlteroidaControleae.g__BaControlteroides_H.s__BaControlteroides_H_nordii	3.39367	Model	3.26341	0.0101548665643
k__BaControlteria.p__FirModeliControlutes_A.Control__Controllostridia_258483.o__OsControlillospirales.f__AControlutalibaControlteraControleae.g__UBA1417.s__UBA1417_sp003531055	2.93362			-
k__BaControlteria.p__FirModeliControlutes_Control.Control__NegativiControlutes.o__SelenoModelonadales.f__SelenoModelonadaControleae_42771.g__ModelegaModelonas.s__ModelegaModelonas_funiforModelis	3.79536			-
k__BaControlteria.p__DesulfobaControlterota_I.Control__Desulfovibrionia	4.94751	Model	4.6188	0.00676458031624
k__BaControlteria.p__BaControlteroidota.Control__BaControlteroidia.o__BaControlteroidales.f__BaControlteroidaControleae.g__BaControlteroides_H.s__BaControlteroides_H_zhangwenhongii	3.73434	Model	3.52002	0.00908385122138
k__BaControlteria.p__AControltinobaControlteriota.Control__ControloriobaControlteriia.o__ControloriobaControlteriales.f__AtopobiaControleae	5.43294	Control	5.04921	0.00535540147623
k__BaControlteria.p__ProteobaControlteria.Control__GaModelModelaproteobaControlteria.o__Burkholderiales_595427.f__BurkholderiaControleae_A_595427.g__Parasutterella	4.72276	PSP-Fe-L	4.44198	9.83480230652e-05
k__BaControlteria.p__VerruControloModeliControlrobiota.Control__VerruControloModeliControlrobiae.o__VerruControloModeliControlrobiales.f__AkkerModelansiaControleae.g__AkkerModelansia.s__AkkerModelansia_ModeluControliniPSP-Fe-Hila_D_776786	4.50452	Model	4.29945	0.00270495914032
k__BaControlteria.p__FirModeliControlutes_D.Control__BaControlilli.o__ErysipelotriControlhales.f__ErysipelotriControlhaControleae.g__AllobaControluluModel.s__AllobaControluluModel_sterControloriControlanis	5.22731	FeSO4	4.93839	9.6588107721e-05
k__BaControlteria.p__FirModeliControlutes_A.Control__Controllostridia_258483.o__PeptostreptoControloControlControlales.f__PeptostreptoControloControlControlaControleae_256921.g__RoModelboutsia_B	5.00556			-
k__BaControlteria.p__FirModeliControlutes_D.Control__BaControlilli.o__ErysipelotriControlhales.f__ErysipelotriControlhaControleae.g__Dubosiella	5.06955			-
k__BaControlteria.p__VerruControloModeliControlrobiota.Control__KiritiModelatiellae_777934.o__RFP12.f__UBA1067.g__SpyradeneControlus	2.55304			-
k__BaControlteria.p__FirModeliControlutes_B_370539.Control__DehalobaControlteriia.o__DehalobaControlteriales.f__DehalobaControlteriaControleae.g__DehalobaControlteriuModel.s__DehalobaControlteriuModel_forModeliControloaControletiControluModel	2.4384			-
k__BaControlteria.p__FirModeliControlutes_A.Control__Controllostridia_258483.o__PeptostreptoControloControlControlales	5.01667			-
k__BaControlteria.p__FirModeliControlutes_A.Control__Controllostridia_258483.o__LaControlhnospirales.f__AnaerotignaControleae.g__FiModeliControlola.s__FiModeliControlola_ControlottoControlaControlControlae	3.21224	PSP-Fe-M	3.52039	0.000264446809396
k__BaControlteria.p__FirModeliControlutes_A.Control__Controllostridia_258483.o__OsControlillospirales.f__OsControlillospiraControleae_88309.g__DysosModelobaControlter	3.01134			-
k__BaControlteria.p__BaControlteroidota.Control__BaControlteroidia.o__BaControlteroidales.f__RikenellaControleae.g__Alistipes_A_871404.s__Alistipes_A_871404_indistinControltus	2.88601			-
k__BaControlteria.p__FirModeliControlutes_A.Control__Controllostridia_258483.o__PeptostreptoControloControlControlales.f__AnaerovoraControlaControleae.g__BX12.s__BX12_sp902363595	2.28941			-
k__BaControlteria.p__FirModeliControlutes_D.Control__BaControlilli.o__ErysipelotriControlhales.f__ControloprobaControlillaControleae	3.56033	PSP-Fe-L	3.32595	0.00117428855392
k__BaControlteria.p__FirModeliControlutes_A.Control__Controllostridia_258483.o__Controlhristensenellales.f__ControlhristensenellaControleae.g__Controlhristensenella.s__Controlhristensenella_hongkongensis	2.92452	PSP-Fe-H	3.27911	0.00748944375312
k__BaControlteria.p__ProteobaControlteria.Control__AlPSP-Fe-HaproteobaControlteria.o__RF32.f__ControlAG_239.g__HGModel16780	3.76485	Model	3.66105	0.0133257431944
k__BaControlteria.p__FirModeliControlutes_A.Control__Controllostridia_258483.o__Controlhristensenellales.f__ControlhristensenellaControleae.g__Controlhristensenella.s__Controlhristensenella_Modelinuta	2.76764			-
k__BaControlteria.p__FirModeliControlutes_A.Control__Controllostridia_258483.o__OsControlillospirales.f__OsControlillospiraControleae_88309.g__LawsonibaControlter	3.31841			-
k__BaControlteria.p__FirModeliControlutes_A.Control__Controllostridia_258483.o__TANB77.f__ControlAG_508	3.80418	Control	3.63778	0.0454903624135
k__BaControlteria.p__FirModeliControlutes_A.Control__Controllostridia_258483.o__OsControlillospirales.f__RuModelinoControloControlControlaControleae.g__AnaerofiluModel_73741.s__AnaerofiluModel_faeControlale	2.49082			-
k__BaControlteria.p__FirModeliControlutes_D.Control__BaControlilli.o__ErysipelotriControlhales.f__ControloprobaControlillaControleae.g__ErysipelatoControllostridiuModel	3.56033	PSP-Fe-L	3.32728	0.00117428855392
k__BaControlteria.p__FirModeliControlutes_A.Control__Controllostridia_258483.o__OsControlillospirales.f__RuModelinoControloControlControlaControleae.g__RuthenibaControlteriuModel.s__RuthenibaControlteriuModel_laControltatiforModelans	3.77898			-
k__BaControlteria.p__FirModeliControlutes_D.Control__BaControlilli.o__ErysipelotriControlhales.f__ErysipelotriControlhaControleae.g__HoldeModelania	3.09443	PSP-Fe-H	3.54565	0.0062401093389
k__BaControlteria.p__ControlyanobaControlteria.Control__VaModelpirovibrionia	2.55427			-
k__BaControlteria.p__FirModeliControlutes_A.Control__Controllostridia_258483.o__PeptostreptoControloControlControlales.f__AnaerovoraControlaControleae.g__ControloproModelorPSP-Fe-Ha.s__ControloproModelorPSP-Fe-Ha_sp900066305	2.21828			-
k__BaControlteria.p__FirModeliControlutes_A.Control__Controllostridia_258483.o__OsControlillospirales.f__AControlutalibaControlteraControleae	2.95677			-
k__BaControlteria.p__FirModeliControlutes_A.Control__Controllostridia_258483.o__PeptostreptoControloControlControlales.f__AnaerovoraControlaControleae.g__EModelergenControlia	3.3814	FeSO4	3.41909	0.0289548383417
k__BaControlteria.p__FirModeliControlutes_Control.Control__NegativiControlutes.o__AControlidaModelinoControloControlControlales.f__AControlidaModelinoControloControlControlaControleae.g__PSP-Fe-HasContrololarControltobaControlteriuModel_A	3.82966			-
k__BaControlteria.p__FirModeliControlutes_Control	3.9271			-
k__BaControlteria.p__AControltinobaControlteriota.Control__ControloriobaControlteriia.o__ControloriobaControlteriales.f__AtopobiaControleae.g__NModel07_P_09.s__NModel07_P_09_sp004793665	5.43294	Control	5.04921	0.00535540147623
k__BaControlteria.p__FirModeliControlutes_Control.Control__NegativiControlutes.o__SelenoModelonadales.f__SelenoModelonadaControleae_42771	3.79536			-
k__BaControlteria.p__AControltinobaControlteriota.Control__ControloriobaControlteriia.o__ControloriobaControlteriales.f__EggerthellaControleae.g__AdlerControlreutzia_404257	3.79726			-
k__BaControlteria.p__ProteobaControlteria.Control__AlPSP-Fe-HaproteobaControlteria.o__RF32	3.76485	Model	3.66627	0.0133257431944
k__BaControlteria.p__FirModeliControlutes_A.Control__Controllostridia_258483.o__PeptostreptoControloControlControlales.f__PeptostreptoControloControlControlaControleae_256921.g__AsaControlControlharospora.s__AsaControlControlharospora_irregularis	2.00897			-
k__BaControlteria.p__BaControlteroidota.Control__BaControlteroidia.o__BaControlteroidales.f__ModelarinifilaControleae	3.36137			-
k__BaControlteria.p__BaControlteroidota.Control__BaControlteroidia.o__BaControlteroidales.f__BaControlteroidaControleae.g__Alloprevotella.s__Alloprevotella_sp004555055	3.54466	Model	3.48997	0.000171028505695
k__BaControlteria.p__BaControlteroidota.Control__BaControlteroidia.o__BaControlteroidales.f__BaControlteroidaControleae.g__BaControlteroides_H.s__BaControlteroides_H_ControlaControlControlae	3.82905			-
k__BaControlteria.p__AControltinobaControlteriota.Control__AControltinoFeSO4Controletia.o__AControltinoFeSO4Controletales.f__ModeliControlroControloControlControlaControleae.g__Rothia.s__Rothia_endoPSP-Fe-HytiControla	2.36588			-
k__BaControlteria.p__FirModeliControlutes_A.Control__Controllostridia_258483.o__OsControlillospirales.f__AControlutalibaControlteraControleae.g__UBA1417	2.93362			-
k__BaControlteria.p__ProteobaControlteria.Control__GaModelModelaproteobaControlteria.o__XanthoModelonadales_616009.f__XanthoModelonadaControleae_616009	4.35858			-
k__BaControlteria.p__FirModeliControlutes_A.Control__Controllostridia_258483.o__LaControlhnospirales.f__LaControlhnospiraControleae.g__Blautia_A_141780.s__Blautia_A_141780_ornithoControlaControlControlae	5.01475	Control	4.80695	1.17857138476e-05
k__BaControlteria.p__FirModeliControlutes_D.Control__BaControlilli.o__ErysipelotriControlhales.f__ErysipelotriControlhaControleae	5.55786	PSP-Fe-M	5.09922	0.0125216544217
k__BaControlteria.p__FirModeliControlutes_A.Control__Controllostridia_258483.o__PeptostreptoControloControlControlales.f__PeptostreptoControloControlControlaControleae_256921.g__ControlControlUG_7971.s__ControlControlUG_7971_spG000499525	2.94523			-
k__BaControlteria.p__ProteobaControlteria.Control__GaModelModelaproteobaControlteria.o__Burkholderiales_595427.f__BurkholderiaControleae_A_595427.g__Parasutterella.s__Parasutterella_exControlreModelentihoModelinis	4.71875	PSP-Fe-L	4.43804	9.51626707943e-05
k__BaControlteria.p__FirModeliControlutes_A.Control__Controllostridia_258483.o__OsControlillospirales.f__RuModelinoControloControlControlaControleae.g__AnaerotrunControlus	3.58357			-
k__BaControlteria.p__FirModeliControlutes_D.Control__BaControlilli.o__LaControltobaControlillales.f__LaControltobaControlillaControleae	5.19564			-
k__BaControlteria.p__FirModeliControlutes_D.Control__BaControlilli.o__HaloplasModelatales_A.f__TuriControlibaControlteraControleae.g__TuriControlibaControlter	1.8145			-
k__BaControlteria.p__FirModeliControlutes_A.Control__Controllostridia_258483.o__PeptostreptoControloControlControlales.f__AnaerovoraControlaControleae.g__BX12	2.28941			-
k__BaControlteria.p__FirModeliControlutes_D.Control__BaControlilli.o__LaControltobaControlillales.f__LaControltobaControlillaControleae.g__LaControltobaControlillus.s__LaControltobaControlillus_johnsonii	5.02667			-
k__BaControlteria.p__BaControlteroidota.Control__BaControlteroidia.o__BaControlteroidales.f__BaControlteroidaControleae.g__BaControlteroides_H.s__BaControlteroides_H_thetaiotaoModeliControlron	3.8893	Model	3.61438	0.0187853974346
k__BaControlteria.p__AControltinobaControlteriota.Control__AControltinoFeSO4Controletia.o__AControltinoFeSO4Controletales	5.47851	FeSO4	5.09574	4.90381953997e-05
k__BaControlteria.p__VerruControloModeliControlrobiota.Control__KiritiModelatiellae_777934.o__RFP12.f__UBA1067.g__SpyradeneControlus.s__SpyradeneControlus_sp004555175	2.55304			-
k__BaControlteria.p__BaControlteroidota.Control__BaControlteroidia.o__BaControlteroidales.f__ModeluribaControlulaControleae	3.85087			-
k__BaControlteria.p__FirModeliControlutes_D.Control__BaControlilli.o__ErysipelotriControlhales.f__ErysipelotriControlhaControleae.g__HoldeModelania.s__HoldeModelania_Modelassiliensis	3.09443	PSP-Fe-H	3.54563	0.0062401093389
k__BaControlteria.p__FirModeliControlutes_A.Control__Controllostridia_258483.o__OsControlillospirales.f__OsControlillospiraControleae_88309.g__Evtepia	2.97093	PSP-Fe-H	3.54655	0.0338946486962
k__BaControlteria.p__VerruControloModeliControlrobiota.Control__VerruControloModeliControlrobiae.o__VerruControloModeliControlrobiales	4.50452	Model	4.29945	0.00270495914032
k__BaControlteria.p__AControltinobaControlteriota.Control__AControltinoFeSO4Controletia.o__AControltinoFeSO4Controletales.f__ModeliControlroControloControlControlaControleae.g__Rothia	2.36588			-
k__BaControlteria.p__FirModeliControlutes_A.Control__Controllostridia_258483.o__OsControlillospirales.f__OsControlillospiraControleae_88309.g__IntestiniModelonas.s__IntestiniModelonas_butyriControliproduControlens	3.85562	Control	3.66322	0.000173760654871
k__BaControlteria.p__FirModeliControlutes_A.Control__Controllostridia_258483.o__LaControlhnospirales.f__LaControlhnospiraControleae.g__VentrisoModela	2.61444			-
k__BaControlteria.p__FirModeliControlutes_A.Control__Controllostridia_258483.o__LaControlhnospirales.f__LaControlhnospiraControleae.g__ModelerdisoModela.s__ModelerdisoModela_sp011959465	3.1822			-
k__BaControlteria.p__FirModeliControlutes_A.Control__Controllostridia_258483.o__OsControlillospirales.f__RuModelinoControloControlControlaControleae.g__NegativibaControlillus	3.76985	PSP-Fe-L	3.55794	0.000141481833471
k__BaControlteria.p__ProteobaControlteria.Control__AlPSP-Fe-HaproteobaControlteria.o__RF32.f__ControlAG_239.g__HGModel16780.s__HGModel16780_sp900538765	3.76485	Model	3.66247	0.0133257431944
k__BaControlteria.p__ProteobaControlteria.Control__GaModelModelaproteobaControlteria.o__EnterobaControlterales_A_737866.f__EnterobaControlteriaControleae_A.g__Proteus.s__Proteus_Modelirabilis	3.52802	Model	3.35341	0.000153537135602
k__BaControlteria.p__FirModeliControlutes_D.Control__BaControlilli.o__LaControltobaControlillales.f__StreptoControloControlControlaControleae	2.69733			-
k__BaControlteria.p__FirModeliControlutes_D.Control__BaControlilli.o__LaControltobaControlillales.f__LaControltobaControlillaControleae.g__LaControltobaControlillus	5.02994			-
k__BaControlteria.p__AControltinobaControlteriota.Control__ControloriobaControlteriia.o__ControloriobaControlteriales.f__AtopobiaControleae.g__NModel07_P_09	5.43294	Control	5.04921	0.00535540147623
k__BaControlteria.p__FirModeliControlutes_A.Control__Controllostridia_258483.o__LaControlhnospirales.f__AnaerotignaControleae.g__AnaerotignuModel_189125	3.67234	PSP-Fe-H	3.48705	0.000350713151637
k__BaControlteria	6			-
k__BaControlteria.p__BaControlteroidota.Control__BaControlteroidia.o__BaControlteroidales.f__BaControlteroidaControleae.g__PSP-Fe-HoControlaeiControlola_A_858004.s__PSP-Fe-HoControlaeiControlola_A_858004_vulgatus	5.10535	Model	4.76526	0.00861069054795
k__BaControlteria.p__FirModeliControlutes_A.Control__Controllostridia_258483.o__PeptostreptoControloControlControlales.f__PeptostreptoControloControlControlaControleae_256921.g__RoModelboutsia_B.s__RoModelboutsia_B_ilealis	5.00556			-
k__BaControlteria.p__BaControlteroidota.Control__BaControlteroidia.o__BaControlteroidales	5.618	Model	5.28074	0.0179839043861
k__BaControlteria.p__FirModeliControlutes_A.Control__Controllostridia_258483.o__OsControlillospirales.f__RuModelinoControloControlControlaControleae.g__NegativibaControlillus.s__NegativibaControlillus_Modelassiliensis	3.76985	PSP-Fe-L	3.55925	0.000141481833471
k__BaControlteria.p__VerruControloModeliControlrobiota.Control__VerruControloModeliControlrobiae.o__VerruControloModeliControlrobiales.f__AkkerModelansiaControleae.g__AkkerModelansia	4.50452	Model	4.29945	0.00270495914032
k__BaControlteria.p__FirModeliControlutes_A.Control__Controllostridia_258483.o__LaControlhnospirales.f__LaControlhnospiraControleae.g__Blautia_A_141780	5.01518	Control	4.8071	1.87127288694e-05
k__BaControlteria.p__FirModeliControlutes_A.Control__Controllostridia_258483.o__LaControlhnospirales.f__LaControlhnospiraControleae.g__Blautia_A_141781	4.23319	PSP-Fe-M	3.8106	0.0480699370556
k__BaControlteria.p__FirModeliControlutes_A.Control__Controllostridia_258483.o__LaControlhnospirales.f__LaControlhnospiraControleae.g__Blautia_A_141780.s__Blautia_A_141780_hoModelinis	2.26881			-
k__BaControlteria.p__ProteobaControlteria.Control__GaModelModelaproteobaControlteria.o__XanthoModelonadales_616009.f__XanthoModelonadaControleae_616009.g__StenotroPSP-Fe-HoModelonas_A_615274	4.35858			-
k__BaControlteria.p__FirModeliControlutes_A.Control__Controllostridia_258483.o__LaControlhnospirales.f__LaControlhnospiraControleae.g__ControllostridiuModel_Q_134526	3.52083			-
k__BaControlteria.p__FirModeliControlutes_D.Control__BaControlilli.o__HaloplasModelatales_A	1.8145			-
k__BaControlteria.p__FirModeliControlutes_D.Control__BaControlilli.o__ErysipelotriControlhales	5.56007	PSP-Fe-M	5.10476	0.0116282817315
k__BaControlteria.p__FirModeliControlutes_A.Control__Controllostridia_258483.o__LaControlhnospirales.f__LaControlhnospiraControleae.g__ModelD308	1.48934			-
k__BaControlteria.p__FirModeliControlutes_A.Control__Controllostridia_258483.o__OsControlillospirales.f__OsControlillospiraControleae_88309.g__Evtepia.s__Evtepia_gabavorous	2.97093	PSP-Fe-H	3.54659	0.0338946486962
k__BaControlteria.p__ProteobaControlteria.Control__GaModelModelaproteobaControlteria.o__Burkholderiales_595427.f__BurkholderiaControleae_A_595427.g__Parasutterella.s__Parasutterella_gallisterControloris	2.6859	PSP-Fe-L	4.27835	0.0104851729196
k__BaControlteria.p__FirModeliControlutes_A.Control__Controllostridia_258483.o__LaControlhnospirales.f__AnaerotignaControleae.g__AnaerotignuModel_189125.s__AnaerotignuModel_sp004557645	3.67234	PSP-Fe-H	3.48648	0.000350713151637
k__BaControlteria.p__DesulfobaControlterota_I.Control__Desulfovibrionia.o__Desulfovibrionales.f__DesulfovibrionaControleae.g__Desulfovibrio_R_446353	4.58679	Model	4.28134	0.0144670267269
k__BaControlteria.p__FirModeliControlutes_A.Control__Controllostridia_258483.o__Controlhristensenellales.f__ControlhristensenellaControleae.g__Controlhristensenella	3.15415	PSP-Fe-H	3.28477	0.00979620855636
k__BaControlteria.p__FirModeliControlutes_A.Control__Controllostridia_258483.o__LaControlhnospirales.f__LaControlhnospiraControleae.g__ModelerdisoModela	3.1822			-
k__BaControlteria.p__FirModeliControlutes_A.Control__Controllostridia_258483.o__LaControlhnospirales.f__LaControlhnospiraControleae.g__Blautia_A_141781.s__Blautia_A_141781_gluControlerasea	4.22898	PSP-Fe-M	3.86487	0.0032552833186
k__BaControlteria.p__FirModeliControlutes_A.Control__Controllostridia_258483.o__LaControlhnospirales.f__LaControlhnospiraControleae.g__ModelediterraneibaControlter_A_155507	3.41454			-
k__BaControlteria.p__FirModeliControlutes_A.Control__Controllostridia_258483.o__OsControlillospirales.f__AControlutalibaControlteraControleae.g__ControllostridiuModel_A	2.07051			-
k__BaControlteria.p__FirModeliControlutes_D.Control__BaControlilli.o__LaControltobaControlillales.f__LaControltobaControlillaControleae.g__LigilaControltobaControlillus.s__LigilaControltobaControlillus_apodeModeli	4.5674	Control	4.28287	2.52648180965e-05
k__BaControlteria.p__FirModeliControlutes_D.Control__BaControlilli.o__LaControltobaControlillales.f__LaControltobaControlillaControleae.g__LigilaControltobaControlillus	4.72282			-
k__BaControlteria.p__ProteobaControlteria.Control__GaModelModelaproteobaControlteria	4.77598	PSP-Fe-L	4.47629	0.000153140709235
k__BaControlteria.p__FirModeliControlutes_A.Control__Controllostridia_258483.o__LaControlhnospirales.f__LaControlhnospiraControleae.g__ControllostridiuModel_Q_134526.s__ControllostridiuModel_Q_134526_sp009911305	3.52083			-
k__BaControlteria.p__FirModeliControlutes_Control.Control__NegativiControlutes.o__SelenoModelonadales.f__SelenoModelonadaControleae_42771.g__ModelegaModelonas	3.79536			-
k__BaControlteria.p__ControlyanobaControlteria.Control__VaModelpirovibrionia.o__GastranaeroPSP-Fe-Hilales.f__GastranaeroPSP-Fe-HilaControleae	2.55427			-
k__BaControlteria.p__AControltinobaControlteriota.Control__AControltinoFeSO4Controletia.o__AControltinoFeSO4Controletales.f__ModeliControlroControloControlControlaControleae	2.36588			-
k__BaControlteria.p__AControltinobaControlteriota.Control__ControloriobaControlteriia.o__ControloriobaControlteriales.f__EggerthellaControleae.g__AdlerControlreutzia_404257.s__AdlerControlreutzia_equolifaControliens	3.79726			-
k__BaControlteria.p__BaControlteroidota.Control__BaControlteroidia.o__BaControlteroidales.f__TannerellaControleae.g__ParabaControlteroides_B_862066	4.97286	Model	4.64785	0.000652766832834
k__BaControlteria.p__AControltinobaControlteriota.Control__AControltinoFeSO4Controletia.o__FeSO4ControlobaControlteriales	2.5792			-
k__BaControlteria.p__FirModeliControlutes_A.Control__Controllostridia_258483.o__LaControlhnospirales.f__LaControlhnospiraControleae.g__FaeControlaliModelonas.s__FaeControlaliModelonas_PSP-Fe-HoControleensis	3.96699			-
k__BaControlteria.p__FirModeliControlutes_A.Control__Controllostridia_258483.o__OsControlillospirales.f__RuModelinoControloControlControlaControleae.g__AnaerofiluModel_73741	2.49082			-
k__BaControlteria.p__BaControlteroidota.Control__BaControlteroidia.o__BaControlteroidales.f__BaControlteroidaControleae.g__BaControlteroides_H.s__BaControlteroides_H_rodentiuModel	1.94663			-
k__BaControlteria.p__DesulfobaControlterota_I.Control__Desulfovibrionia.o__Desulfovibrionales.f__DesulfovibrionaControleae.g__BiloPSP-Fe-Hila.s__BiloPSP-Fe-Hila_wadsworthia	4.67488	Model	4.34206	0.00893650854241
k__BaControlteria.p__BaControlteroidota.Control__BaControlteroidia.o__BaControlteroidales.f__TannerellaControleae.g__ParabaControlteroides_B_862066.s__ParabaControlteroides_B_862066_Modelerdae	4.75316	Model	4.42204	0.000513252300771
k__BaControlteria.p__AControltinobaControlteriota.Control__ControloriobaControlteriia.o__ControloriobaControlteriales.f__EggerthellaControleae.g__ParvibaControlter	1.77581			-
k__BaControlteria.p__AControltinobaControlteriota.Control__ControloriobaControlteriia.o__ControloriobaControlteriales	5.43943	Control	5.04807	0.00464237545865
k__BaControlteria.p__FirModeliControlutes_A.Control__Controllostridia_258483.o__PeptostreptoControloControlControlales.f__AnaerovoraControlaControleae.g__EModelergenControlia.s__EModelergenControlia_sp009935805	3.3814	FeSO4	3.41909	0.0289548383417
k__BaControlteria.p__ProteobaControlteria.Control__GaModelModelaproteobaControlteria.o__EnterobaControlterales_A_737866.f__EnterobaControlteriaControleae_A	3.52802	Model	3.35338	0.000153537135602
k__BaControlteria.p__BaControlteroidota.Control__BaControlteroidia.o__BaControlteroidales.f__BarnesiellaControleae	4.79632	Model	4.50831	0.0192149632263
k__BaControlteria.p__FirModeliControlutes_A.Control__Controllostridia_258483.o__OsControlillospirales.f__OsControlillospiraControleae_88309.g__An92	1.57799			-
k__BaControlteria.p__FirModeliControlutes_D.Control__BaControlilli.o__ErysipelotriControlhales.f__ControloprobaControlillaControleae.g__ErysipelatoControllostridiuModel.s__ErysipelatoControllostridiuModel_saControlControlharoguModelia	2.17555			-
k__BaControlteria.p__FirModeliControlutes_D.Control__BaControlilli.o__HaloplasModelatales_A.f__TuriControlibaControlteraControleae	1.8145			-
k__BaControlteria.p__VerruControloModeliControlrobiota.Control__VerruControloModeliControlrobiae	4.50452	Model	4.29945	0.00270495914032
k__BaControlteria.p__FirModeliControlutes_D.Control__BaControlilli.o__ErysipelotriControlhales.f__ErysipelotriControlhaControleae.g__FaeControlalibaControluluModel.s__FaeControlalibaControluluModel_rodentiuModel	5.38946	PSP-Fe-M	5.06004	0.000367124767589
k__BaControlteria.p__FirModeliControlutes_D.Control__BaControlilli.o__ErysipelotriControlhales.f__ErysipelotriControlhaControleae.g__FaeControlalibaControluluModel	5.38946	PSP-Fe-M	5.06004	0.000367124767589
k__BaControlteria.p__AControltinobaControlteriota	5.63969	FeSO4	5.18019	0.000218072507214
k__BaControlteria.p__BaControlteroidota.Control__BaControlteroidia.o__BaControlteroidales.f__BarnesiellaControleae.g__Barnesiella.s__Barnesiella_intestinihoModelinis	4.79632	Model	4.50831	0.0192149632263
k__BaControlteria.p__FirModeliControlutes_B_370539.Control__DehalobaControlteriia	2.45871			-
k__BaControlteria.p__FirModeliControlutes_D.Control__BaControlilli.o__ErysipelotriControlhales.f__ErysipelotriControlhaControleae.g__Dubosiella.s__Dubosiella_sp000403415	5.06955			-
k__BaControlteria.p__FirModeliControlutes_Control.Control__NegativiControlutes.o__AControlidaModelinoControloControlControlales	3.82966			-
k__BaControlteria.p__BaControlteroidota.Control__BaControlteroidia.o__BaControlteroidales.f__BaControlteroidaControleae.g__BaControlteroides_H.s__BaControlteroides_H_ndongoniae	2.72901			-
k__BaControlteria.p__BaControlteroidota.Control__BaControlteroidia.o__BaControlteroidales.f__TannerellaControleae.g__ParabaControlteroides_B_862066.s__ParabaControlteroides_B_862066_goldsteinii	4.28227	PSP-Fe-H	4.03093	0.00180769914787
k__BaControlteria.p__BaControlteroidota.Control__BaControlteroidia.o__BaControlteroidales.f__TannerellaControleae.g__Modelarseille_P3160.s__Modelarseille_P3160_sp900162725	2.31073			-
k__BaControlteria.p__ProteobaControlteria.Control__AlPSP-Fe-HaproteobaControlteria	3.76485	Model	3.66602	0.0133257431944
k__BaControlteria.p__BaControlteroidota.Control__BaControlteroidia.o__BaControlteroidales.f__BaControlteroidaControleae.g__PSP-Fe-HoControlaeiControlola_A_858004.s__PSP-Fe-HoControlaeiControlola_A_858004_barnesiae	2.06015			-
k__BaControlteria.p__FirModeliControlutes_A	5.39148			-
k__BaControlteria.p__ProteobaControlteria.Control__GaModelModelaproteobaControlteria.o__EnterobaControlterales_A_737866	3.52802	Model	3.35356	0.000153537135602
k__BaControlteria.p__FirModeliControlutes_A.Control__Controllostridia_258483.o__LaControlhnospirales.f__LaControlhnospiraControleae.g__ControllostridiuModel_N_143832.s__ControllostridiuModel_N_143832_hyleModelonae	3.94556	PSP-Fe-L	3.62075	0.0100003926176
k__BaControlteria.p__FirModeliControlutes_A.Control__Controllostridia_258483.o__OsControlillospirales.f__OsControlillospiraControleae_88309.g__DysosModelobaControlter.s__DysosModelobaControlter_welbionis	3.01134			-
k__BaControlteria.p__FirModeliControlutes_A.Control__Controllostridia_258483.o__OsControlillospirales.f__RuModelinoControloControlControlaControleae.g__RuthenibaControlteriuModel	3.77898			-
k__BaControlteria.p__FirModeliControlutes_A.Control__Controllostridia_258483.o__OsControlillospirales.f__RuModelinoControloControlControlaControleae.g__PygModelaiobaControlter	2.96913			-
k__BaControlteria.p__FirModeliControlutes_D.Control__BaControlilli.o__LaControltobaControlillales.f__LaControltobaControlillaControleae.g__LaControltobaControlillus.s__LaControltobaControlillus_gallinaruModel	2.53921	Model	4.08866	0.0430757020835
k__BaControlteria.p__FirModeliControlutes_D.Control__BaControlilli.o__LaControltobaControlillales.f__StreptoControloControlControlaControleae.g__StreptoControloControlControlus	2.69733			-
k__BaControlteria.p__AControltinobaControlteriota.Control__AControltinoFeSO4Controletia.o__AControltinoFeSO4Controletales.f__BifidobaControlteriaControleae.g__BifidobaControlteriuModel_388775.s__BifidobaControlteriuModel_globosuModel	3.44771	Control	3.4908	0.000576117710463
k__BaControlteria.p__FirModeliControlutes_B_370539.Control__DehalobaControlteriia.o__DehalobaControlteriales.f__DehalobaControlteriaControleae.g__ForModeliModelonas.s__ForModeliModelonas_warabiya	1.75768			-
k__BaControlteria.p__FirModeliControlutes_A.Control__Controllostridia_258483.o__LaControlhnospirales.f__LaControlhnospiraControleae.g__ControloproModelonas.s__ControloproModelonas_sp000435795	4.08185	PSP-Fe-H	3.75692	0.0112301381352
k__BaControlteria.p__ProteobaControlteria.Control__GaModelModelaproteobaControlteria.o__XanthoModelonadales_616009.f__XanthoModelonadaControleae_616009.g__StenotroPSP-Fe-HoModelonas_A_615274.s__StenotroPSP-Fe-HoModelonas_A_615274_ModelaltoPSP-Fe-Hilia_615059	4.35767			-
k__BaControlteria.p__FirModeliControlutes_A.Control__Controllostridia_258483.o__OsControlillospirales.f__RuModelinoControloControlControlaControleae	4.06031	PSP-Fe-L	3.62439	0.00259042426456
k__BaControlteria.p__FirModeliControlutes_A.Control__Controllostridia_258483.o__LaControlhnospirales.f__LaControlhnospiraControleae.g__ModelD308.s__ModelD308_sp000403475	1.48934			-
k__BaControlteria.p__BaControlteroidota.Control__BaControlteroidia.o__BaControlteroidales.f__BaControlteroidaControleae.g__BaControlteroides_H	4.67421	Model	4.32259	0.0223855459737
k__BaControlteria.p__FirModeliControlutes_A.Control__Controllostridia_258483.o__PeptostreptoControloControlControlales.f__PeptostreptoControloControlControlaControleae_256921.g__AsaControlControlharospora	2.00897			-
k__BaControlteria.p__VerruControloModeliControlrobiota.Control__KiritiModelatiellae_777934	2.55304			-
k__BaControlteria.p__FirModeliControlutes_A.Control__Controllostridia_258483.o__PeptostreptoControloControlControlales.f__PeptostreptoControloControlControlaControleae_256921.g__ControlControlUG_7971	2.94523			-
k__BaControlteria.p__ProteobaControlteria.Control__AlPSP-Fe-HaproteobaControlteria.o__RF32.f__ControlAG_239	3.76485	Model	3.66308	0.0133257431944
k__BaControlteria.p__ProteobaControlteria.Control__GaModelModelaproteobaControlteria.o__Burkholderiales_595427.f__BurkholderiaControleae_A_595427.g__Sutterella	3.42637	PSP-Fe-L	3.30733	0.0429912
k__BaControlteria.p__FirModeliControlutes_A.Control__Controllostridia_258483.o__OsControlillospirales.f__OsControlillospiraControleae_88309	4.01477			-
k__BaControlteria.p__FirModeliControlutes_A.Control__Controllostridia_258483.o__LaControlhnospirales.f__AnaerotignaControleae.g__FiModeliControlola	3.21224	PSP-Fe-M	3.52051	0.000264446809396
k__BaControlteria.p__FirModeliControlutes_A.Control__Controllostridia_258483.o__Controlhristensenellales.f__ControlhristensenellaControleae	3.15415	PSP-Fe-H	3.28477	0.00979620855636
k__BaControlteria.p__AControltinobaControlteriota.Control__AControltinoFeSO4Controletia.o__AControltinoFeSO4Controletales.f__BifidobaControlteriaControleae.g__BifidobaControlteriuModel_388775.s__BifidobaControlteriuModel_aniModelalis	5.4784	FeSO4	5.09961	4.68717534695e-05
k__BaControlteria.p__BaControlteroidota.Control__BaControlteroidia.o__BaControlteroidales.f__ModeluribaControlulaControleae.g__ParaModeluribaControluluModel.s__ParaModeluribaControluluModel_sp900551515	2.29738			-

## Sheet: Figure.5
Alloprevotella sp004555055
Control	Model	FeSO4	PSP-Fe-H	PSP-Fe-M	PSP-Fe-L
0	0.000618447	0	0.000150073	0	2.89e-05
0	0.0011754	0	0.000348538	0	0
0	0.00173611	2.15e-05	7.83e-05	4.14e-05	8.72e-05
0	0.0008036	0	0	0	3.13e-05
0	0.00173717	0	5.2e-05	0	0.00010411
6.81e-05	0.000749894	0.000130594	8.27e-05	7.53e-05	0.000218352
8.61e-05	0.00148043	0	0	0	6.35e-05
Bacteroides zhangwenhongii
Control	Model	FeSO4	PSP-Fe-H	PSP-Fe-M	PSP-Fe-L
0	0.000668818	9.36e-05	0.000825401	3.62e-05	0
0	0.00248963	0	0	0	0.000389113
0	0.000561014	0	6.26e-05	0	0.000185399
0	0.00129648	0.000253066	0.00010333	4.84e-05	0
0.000195327	0.00485994	0	0	0.000217834	0
0	0.00039079	0	0	0.000344149	0
0	0.00368159	0	0	8.63e-05	0
Bacteroides thetaiotaomicron
Control	Model	FeSO4	PSP-Fe-H	PSP-Fe-M	PSP-Fe-L
5.97e-05	0.00131052	0	0.000257268	0	8.67e-05
0	0.0025174	0	0.000653509	1.07e-05	0
3.25e-05	0.000447295	6.45e-05	0	0.000134544	7.63e-05
0	0.0144969	9.49e-05	0	0	0
0.000451693	0.00547002	0	0	0.000664394	0.000173517
0	0.000264047	0	0	0.000376413	0
0	0.00198689	0	0	9.59e-06	0
Bacteroides clarus
Control	Model	FeSO4	PSP-Fe-H	PSP-Fe-M	PSP-Fe-L
7.16e-05	0.00518786	0	0	0	0
0.00012408	0.00505331	0	0	0	0
0	0.000235019	0	0	0	7.63e-05
0	0.000214293	0	3.76e-05	0	4.18e-05
0	0.00760012	0	0	0.000185159	0.00010411
6.81e-05	8.45e-05	0	0	5.38e-05	0
0	0.00261023	0	0	0	0
Barnesiella intestinihominis
Control	Model	FeSO4	PSP-Fe-H	PSP-Fe-M	PSP-Fe-L
0	0.0131414	0.000571922	0.00485593	0.000181025	0.0023113
0.000200437	0.0359655	0.00237011	0.000762428	0	0.00616096
0.000140808	0.00782387	0.000666638	0.000900407	0.00063132	0.00176675
0.000120664	0.0282867	0.00194017	0.000544831	0.000544834	0.000856844
0.000573772	0.0381867	0.000123506	0.000155987	0.00359426	0.00189712
0.000204295	0.015188	0.000565906	0	0.00201112	0.000117574
0.000186546	0.0375659	0.000693875	0.00038806	0.000373868	6.35e-05
Barnesiella viscericola
Control	Model	FeSO4	PSP-Fe-H	PSP-Fe-M	PSP-Fe-L
0	0.000388637	0	5.36e-05	0	0
0	0.000222124	2.34e-05	0	0	0
0	2.27e-05	0	0	0	0
0	0.000117861	0	0	0	0
0	0.000268848	0	0	6.54e-05	0
0	0.0002218	0	0	0	0
0	0.000224012	0	0	0	0
Bilophila wadsworthia
Control	Model	FeSO4	PSP-Fe-H	PSP-Fe-M	PSP-Fe-L
3.58e-05	0.000913398	0.000270363	0.00041806	0	0
9.54e-05	0.00357004	2.34e-05	0.000108918	0.000117181	6.49e-05
0	0.0196582	6.45e-05	0.000281867	7.24e-05	0.000348987
0	0.0869281	0.000685387	9.39e-05	0.000665908	0.000741902
0.000268574	0.00888232	5.7e-05	2.08e-05	0.000250509	0.000138813
3.4e-05	0.0311259	0.00203726	1.03e-05	0.00303281	0
0.000817931	0.00369133	5.41e-05	0.00022025	8.63e-05	0
Clostridium ramosum
Control	Model	FeSO4	PSP-Fe-H	PSP-Fe-M	PSP-Fe-L
0	0.000618447	0	0	0	0
0	0.000370206	0.00012843	0	0	0.000140513
0	0.00047762	0	0.0002114	0	2.18e-05
0	0.00096432	3.16e-05	0	0	9.4e-05
0	0.000196466	0	0	9.8e-05	0
0	0.0017744	0	0	0.000139811	0
0	0.000642817	0	0	0	0
Desulfovibrio piger
Control	Model	FeSO4	PSP-Fe-H	PSP-Fe-M	PSP-Fe-L
0.000501134	0.00211491	0.000259964	0.00729997	0.00014482	0.000794511
0.000954463	0.0181679	0.000105079	0.00023962	0.00777655	0.000194557
0	0.00551158	0.000204292	0.000610711	0.000972853	0.00117783
0	0.00251795	0.00108607	0.000422714	0.00037533	0.000240334
0.00172132	0.0209184	0.000228011	0.0011335	0.00460719	0.000127246
0	0.0492501	0.00157583	6.2e-05	0.00258112	0
0.000774882	0.0129148	0.000117148	0.000492941	0.0002109	0
Parabacteroides merdae
Control	Model	FeSO4	PSP-Fe-H	PSP-Fe-M	PSP-Fe-L
0.00027443	0.0123641	0.00080069	0.0128634	0.00106805	0.00280246
0	0.034133	0.000303561	0.000827779	0	0.00107006
6.5e-05	0.00665636	0.000645134	0.00163639	0.000724465	0.0059764
0	0.00358941	0.00118097	0.000901789	0.000484297	0.00140021
0.000451693	0.078638	0.00129206	0.000519956	0.0035398	0.00219788
2.27e-05	0.0285171	0.000574613	0.000310004	0.00336621	0.000369518
4.3e-05	0.00551265	0.000216273	0.000293667	7.67e-05	0.000370253

## Sheet: Figure.6
(A) Metabolic pathway enrichment analysis
Mean
	Biosynthesis of siderophore group nonribosomal peptides	Vitamin B6 metabolism	Lipoic acid metabolism	Fatty acid degradation	alpha-Linolenic acid metabolism	Ascorbate and aldarate metabolism	Tryptophan metabolism
Control	-0.683824	-1.64729	-1.31525	-0.752632	-0.95644	0.0353672	-0.160833
Model	1.72022	1.32192	1.51777	1.33233	1.58124	1.59754	1.30899
FeSO4	-0.503533	0.387197	-0.389673	-0.0872272	-0.26362	-0.593964	-0.734525
PSP-Fe-H	-0.406434	-0.0072975	-0.265059	0.0943283	-0.244179	-0.533113	-0.210621
PSP-Fe-M	-0.497981	-0.181433	-0.269801	-0.669162	-0.305125	-0.548306	-0.64313
PSP-Fe-L	-0.503767	-0.324472	-0.342161	-0.436833	-0.407376	-0.667328	-0.427353
SE
	Biosynthesis of siderophore group nonribosomal peptides	Vitamin B6 metabolism	Lipoic acid metabolism	Fatty acid degradation	alpha-Linolenic acid metabolism	Ascorbate and aldarate metabolism	Tryptophan metabolism
Control	0.0265114	0.241378	0.140674	0.214326	0.108673	0.25634	0.165541
Model	0.335516	0.196419	0.0819145	0.217975	0.365918	0.334886	0.328307
FeSO4	0.0321265	0.137832	0.14193	0.237391	0.118735	0.12326	0.0829754
PSP-Fe-H	0.113057	0.125764	0.199485	0.480965	0.235494	0.133948	0.437026
PSP-Fe-M	0.0351473	0.213894	0.108028	0.179063	0.140771	0.111859	0.0789949
PSP-Fe-L	0.0408882	0.223438	0.266901	0.0989665	0.169165	0.0732522	0.105927
(B) Spearman correlation analysis
P value matrix
	Tryptophan metabolism	Biosynthesis of siderophore group nonribosomal peptides	Lipoic acid metabolism	Vitamin B6 metabolism	alpha-Linolenic acid metabolism	Ascorbate and aldarate metabolism	Fatty acid degradation
Alloprevotella sp004555055	0.00048343977398931	1.06692922175093e-06	8.8675922806409e-06	0.000283614448158535	0.00016606756000387	0.000295856726000057	0.00232635025007686
Barnesiella intestinihominis	0.0552673966545367	3.1296882397797e-05	5.57430944433315e-05	5.32331625431501e-06	0.000119961177771804	0.00728027576329216	0.0883433423732071
Bacteroides zhangwenhongii	0.0295264819827076	0.000241223635013996	2.76205063955411e-05	0.000236554482368655	0.000285567489706544	0.0242889171437121	0.0227978890300103
Desulfovibrio piger	0.132021461964265	0.00174580113695542	0.000302115215264777	0.000922315927473468	0.00721345296712501	0.00297035176448637	0.139267443716531
Parabacteroides merdae	0.0863501309127456	4.67117994433125e-06	2.37962630102553e-06	1.4518700506477e-06	6.01892124758824e-05	0.0638054349000867	0.0260625876276519
Bilophila wadsworthia	0.0244393331650296	0.000357391698215134	0.000105654005187027	0.000592933490206742	0.000868356110259724	0.00378141797038099	0.0187438143477458
Bacteroides thetaiotaomicron	0.0126533279891524	0.000125664136537186	4.23095546914993e-05	0.000495122749964843	0.00113465905298202	1.94436982810469e-05	0.270277972657021
Barnesiella viscericola	0.0180316490821547	5.04166605016213e-07	2.02464522052097e-06	1.27582711883768e-06	1.8137767812506e-06	7.98351691953539e-05	0.00537351324768735
Clostridium ramosum	0.00228450663085338	0.00011005627519596	0.00166215012288165	0.000351255390982371	0.000112949001338753	0.00109514576155526	0.0399201021535712
Bacteroides clarus	0.0112978855660003	0.000806041188636759	0.00241995088903078	0.00769032614266917	0.00193395479377496	1.41819361554191e-06	0.0655172882738813
Spearman rank correlation matri
	Tryptophan metabolism	Biosynthesis of siderophore group nonribosomal peptides	Lipoic acid metabolism	Vitamin B6 metabolism	alpha-Linolenic acid metabolism	Ascorbate and aldarate metabolism	Fatty acid degradation
Alloprevotella sp004555055	0.515000230389533	0.672598235657072	0.627015523903205	0.532473603228516	0.54910285177576	0.531123004361734	0.457346541263808
Barnesiella intestinihominis	0.297998220949983	0.595915398054182	0.580517067355107	0.638706548628452	0.558797316684834	0.408217851217043	0.266229033402419
Bacteroides zhangwenhongii	0.336128581173875	0.537595594792287	0.59914766370743	0.538208488792865	0.532254661358683	0.34716067318427	0.350662924616142
Desulfovibrio piger	0.236233959766979	0.468656386369163	0.530451881509032	0.492498742761711	0.40864501313622	0.447409116386689	0.23201694435061
Parabacteroides merdae	0.267849910318111	0.641624127076698	0.656212019317926	0.666423543886786	0.578409927364708	0.288597134838969	0.343220686897791
Bilophila wadsworthia	0.34681740652928	0.525013715546196	0.562503102962324	0.50805423076271	0.494665163828379	0.437295040661276	0.361261369646316
Bacteroides thetaiotaomicron	0.381571756369861	0.557431041567302	0.587970507679638	0.514195392913882	0.484942702059089	0.608044201697297	0.174057799836881
Barnesiella viscericola	0.363318907074903	0.687040501195988	0.659593596600601	0.669031860236169	0.661871798167807	0.570526763901737	0.422009718877687
Clostridium ramosum	0.458073007295492	0.561316706772619	0.470553014924595	0.525578503107459	0.560560342673885	0.486247569973316	0.318334740054473
Bacteroides clarus	0.38720775221663	0.497321696126821	0.455762263210422	0.405668303891548	0.464667855978222	0.666899025080343	0.286834300396219

## Sheet: Figure.7
Cell viability
Fe=0 μg/mL	Fe=31.5 μg/mL	Fe=62.5 μg/mL	Fe=125 μg/mL	Fe=250 μg/mL
99.9838	97.7994	103.269	128.9	94.1748
94.7002	90.513	94.314	115.451	95.8282
105.489	89.118	91.4023	106.758	93.2741

## Sheet: Figure.8
	Control	PSP-Fe-H	PSP-Fe-M	PSP-Fe-L
(A) Wight	365	334	322	371
	361	367	355	348
	351	344	356	359
	371	335	376	309
	368	328	321	353
	350	323	347	368
	333	370	347	357
(B) Wight gain	172	140	129	181
	164	169	152	157
	158	152	156	159
	172	132	181	119
	164	138	127	148
	159	126	157	170
	136	178	149	158
(C) Heart coefficient	3.29	3.32	3.26	3.67
	3.68	3.32	3.44	3.82
	3.82	4.13	3.34	3.34
	4.12	3.73	3.38	2.98
	3.37	3.35	3.83	3.29
	3.31	3.53	4.03	3.67
	3.6	3.49	3.52	3.92
(D) Liver coefficient	29.78	25.69	27.89	30.89
	28.95	28.56	26.14	27.41
	27.15	26.16	28.51	28.38
	30.92	26.24	29.76	27.15
	27.96	27.44	27.57	26.29
	28.57	26.97	27	28.42
	26.46	29.27	27.26	28.8
(E) Spleen coefficient	2.6	1.98	1.96	2.45
	2.35	2.18	2.45	2.36
	2.19	2.12	1.8	2.53
	2.75	1.82	2.34	1.91
	2.23	2.16	1.9	1.93
	2.03	1.98	2.56	2.42
	2.07	2.43	2.16	2.04
(F) Lungs coefficient	3.26	3.59	3.29	3.45
	3.99	3.57	3.69	3.65
	3.7	3.52	3.17	3.34
	3.5	3.52	3.64	3.66
	3.37	3.57	3.83	3.29
	3.51	4.06	3.54	3.42
	3.6	3.46	3.66	3.33
(G) Kidney coefficient	6.82	5.75	5.34	7.47
	7.23	6.54	8.08	7.18
	7.12	6.16	6.63	6.63
	8.41	6.87	6.94	6.83
	7.23	6.52	6.6	7
	6.8	7.96	7.61	6.79
	6.76	6.89	6.11	6.83
(H) ALT	50.9	49.84	63.91	53.97
	68.56	57.74	50.38	57.85
	58.46	59.93	58.24	50.65
	78.55	77.73	55.89	58.29
	65.12	48.56	49.03	47.28
	56.15	53.66	53.51	54.64
	54.7	47.46	45.89	51.88
(I) AST	114.87	128.49	117.61	103.05
	139.09	126.73	148.82	147.31
	110.22	141.05	113.36	123.2
	123.83	168.76	139.2	130.17
	134.03	122.94	115.75	118.43
	125.33	125.28	127.44	97.71
	133.55	147.92	124.43	105.75
(G) BUN	142.51	139.54	178.95	151.12
	191.97	161.68	141.06	161.99
	163.68	167.79	163.08	141.82
	219.93	217.64	156.48	163.21
	182.34	135.98	137.28	132.38
	157.22	150.24	149.83	152.98
	153.15	132.89	128.5	145.25
(K) CR	29.47	33.45	39.32	28.2
	34.79	34.53	35.11	38.06
	37.2	37.35	45.02	28.19
	35.91	38.57	41.14	33.97
	40.29	43.51	31.83	32.63
	30.12	30.31	23.93	33.15
	41.85	30.72	27.43	26.22
(L) SOD	137.65	101.78	181.97	103.14
	113.37	150.83	98.23	136.8
	111.49	137.65	107.81	93.78
	235.46	171.71	116.82	123.05
	136.8	177.12	139.12	114.58
	108.77	113.17	112.47	128.48
	168.32	143.37	122.29	163.37
(M) GSH	2.85	5.14	6.56	4.71
	4.57	10.13	4.57	8.56
	6.28	7.42	5.99	3.28
	7.42	5.14	5.85	5.71
	2	5.85	3.71	7.28
	7.42	5.14	4.42	13.55
	4.99	5.71	8.99	5.42

## Sheet: Table.1
Amino Acids	PSP	PSP-Fe
Aspartate	50.56	58.96
	51.48	58.28
	49.39	57.62
Threonine	18.09	17.23
	15.62	15.46
	15.66	15.57
Serine	29.58	28.83
	29.2	27.97
	29.88	29.63
Glutamate	83.53	95.41
	84	95.19
	83.93	94.74
Glycine	118.61	116.64
	116.33	115.4
	115.35	114.3
Alanine	67.16	62.73
	67.16	62.19
	67.18	63.07
Cysteine	17.3	17.32
	16.15	16.64
	14.86	16.22
Valine	22.61	17.62
	22.2	18.7
	22.96	20.31
Methionine	8.99	7.73
	9.07	8.42
	9.27	8.05
Isoleucine	11.75	8.44
	13.64	8.53
	12.83	8.31
Leucine	28.98	22.21
	28.9	22.56
	29.92	22.8
Tyrosine	9.31	8.55
	9.77	10.23
	10.01	9.32
Phenylalanine	20.72	16.6
	19.96	18.34
	21.42	19.63
Histidine	8.77	9.01
	8.64	8.71
	7.66	8.42
Lysine	38.63	37.44
	40.2	38.66
	39.48	38.05
Arginine	72.43	70.74
	70.14	68.69
	70.66	69.21
Proline	105.47	97.07
	104.38	95.21
	103.01	93.32

## Sheet: Table.2
Peptide Sequence	Molecular Weight (Da)	Retention time (min)
GQAGVMGFPGPK	1144.57	21.19
GFSGLDGAK	850.418	16.76
GFPGPKGANGEPGK	1311.66	31.93
ISVPGPMGPSGPR	1250.64	31.42
SGDRGETGPAGPAGPVGPVGAR	1960.97	19.47
GYEGDFY	849.318	30.82
GFPGLPGPSGEPGK	1295.65	37.8
GVVGLPGQRGER	1223.67	15.35
SAGISVPGPMGPSGPR	1465.73	35.45
DIASTPHELYR	1300.64	21.77
GVVGLPGQR	881.508	21.05
ISVPGPMGPSGPR	1250.64	23.58
GFSGLDGAKGDAGPAGPK	1600.78	20.14
GETGPAGPAGPVGPVGAR	1545.79	23.31
SHNQMQEHVDLRDPNIR	2087.99	19.04
EGLRGPRGDQGPVGR	1549.81	9.54
DSFQEVLR	992.493	30.35
FGYEGDF	833.323	43.42
AHDGGRYY	937.404	8.18
GHNGLQGLPGLAGHHGDQGAPGPVGPAGPR	2777.39	33.92
SFLPQPPQEK	1169.61	30.22
GHAGLAGAR	808.43	7.2
GSEGPQGVR	885.43	7.8
GEAGPQGAR	841.404	6.75
VGLEHLR	822.471	13.2
SFLPQPPQE	1041.51	44.36
LIDSSDGVKPDGIAHIRD	1906.97	28.43
LYLRNNQIDHIDDK	1755.89	25.65
FSFLPQPPQEK	1316.68	50.41

## Sheet: Table.3
	Control	Model	FeSO4	PSP-Fe-H	PSP-Fe-M	PSP-Fe-L
HGB (g/L)	154	92	139	139	150	145
	148	85	127	136	141	129
	141	87	143	145	137	140
	156	94	137	138	134	127
	157	91	132	154	143	137
	143	93	138	150	144	134
	141	94	123	143	139	135
RBC (10 12/L)	7.8	3.94	6.68	6.92	7.86	7.35
	7.05	4.07	7.18	7.16	7	6.67
	6.84	4.59	7.54	7.73	6.26	7
	7.35	5.87	6.72	7.06	6.91	7
	7.81	3.82	7.15	6.65	7.01	6.84
	6.94	4.11	7	7.03	7.41	6.92
	7.13	3.86	7.15	7.61	7.01	7.28
HCT (%)	49.2	23.7	41.5	41.4	45.8	38.1
	44.2	23.7	40	43.8	40.9	40.6
	43.9	22.4	43.8	45.9	41.5	42.5
	49.5	31.3	40.4	42.3	45.5	36.8
	47.5	26.1	42.1	41	43.2	42.1
	43.8	24.5	39	44.1	37.5	41.7
	43.2	27.4	36.3	48.6	44.1	41.6
MCV (fL)	60.6	40	51.4	61.9	58.2	53.2
	62.8	43.8	58	59.4	58.3	54.4
	64.2	44.6	53.7	60.2	55.9	54.3
	62	45.3	55.9	61.8	57.1	58
	60.9	44.6	58.6	59.2	58.9	58.9
	61.8	45.4	51.7	56.6	54.2	52.2
	60.6	45.6	58.9	58.2	61.4	54.3
MCH (pg)	19.7	17.1	16.3	21	18.9	18.3
	20.9	15.5	17	19.4	18.1	17.3
	20.7	17.3	17.2	19.6	17.4	17.3
	21.2	16.7	17.6	19.9	19.1	16.8
	20.1	17.5	18.7	19.6	19.2	17.4
	20.6	15.9	16.6	19	18.4	17.6
	19.7	16.5	17.6	19.2	18.2	18
MCHC (g/L)	326	309	326	335	318	319
	334	313	323	331	319	323
	323	298	316	324	319	324
	342	299	341	334	324	328
	330	306	318	324	338	322
	334	310	316	341	323	323
	326	316	324	320	331	321
RDW (%)	13.8	25.8	18.8	14.3	17.8	19.1
	15.2	25.1	17.4	15.3	17.4	18.2
	15	27.2	17.9	15.2	16.4	17.8
	14.7	26.9	18.4	15.9	16.5	18.2
	13.9	25.5	19.9	15.3	15.7	18.4
	14.4	25.3	18.2	16.9	16.2	19.2
	14.9	24.3	19.2	15.2	16.4	17.9
